# Supplementary material for: Knowledge, attitude and practice of invasive mechanical ventilation protocolized weaning among ICU nurses and its influencing factors: A cross-sectional study
Source: PLoS One. 2026 Mar 6;21(3):e0343839. doi: 10.1371/journal.pone.0343839 (PMC12965566; doi:10.1371/journal.pone.0343839)
Supplement: S1 File — (XLSX) [file pone.0343839.s001.xlsx]

## Sheet: 无标题2
number	1. gender	2. Your age	3. Is the hospital you are in a teaching hospital?	4. Your Department	5. How many years have you worked in the ICU? (Multiple-choice question)	6.Your professional title	7. Your position	8. Your highest Highest education level	9. Your employment form	10. Have you obtained the certificate for a critical care specialist nurse?	11. Do your ICU has a protocolized weaning program?	12. Do your ICU have a tracheal extubation procedure？	13.Who was the leader of the weaning process in your department?	14. How much do you think the ICU nurses play a role in weaning decision？	K1. Protocolized weaning also called programmatic weaning, which refers to the development of methods and steps for weaning based on respiratory physiology and clinical parameters, and each step has a certain standard.	K2. Protocolized weaning mainly includes three steps: weaning screening assessment, spontaneous breathing test (SBT) and tracheal extubation.	K3. SBT should be performed on patients who have been passed the weaning screening assessment.	K4. SBT is a method of assessing a patient's readiness for weaning by decreasing the degree of ventilator support or withholding ventilator support.	K5. It is important to return to the ventilation mode and parameter settings before SBT immediately if the SBT failure, give sufficient ventilation support to relieve respiratory muscle fatigue, and check the cause of failure.	K6. The airway patency and protection should be assessed before extubation. The degree of airway patency is assessed primarily using cuff leak; the assess of airway protection ability including cough strength, level of consciousness, secretion volume, and swallowing function.	K7. In weaning screening assessment, what conditions can the patient meet for SBT?	K8.What happens during SBT we should consider the patient fail of the SBT?	K9. In addition to the sedation related SBT failure, how many times per day is it advisable to perform SBT after the cause of SBT failure has been corrected?	K10. The time of SBT is generally 30min, and not more than 2 hours at most.	K11.What are the common ways of SBT?	K12. There is no need to increase the body's oxygen reserve before extubation.	K13. The secretions in the mouth, nose, pharynx, supraglottis and airway should be cleaned before extubation.	A1. I think the knowledge related to protocolized weaning is very important.	A2. I think protocolized weaning is more standardized than empirical weaning.	A3. I think the implementation of protocolized weaning can shorten the time of MV, weaning time and ICU stay time.	A4. I think the implementation of protocolized weaning can reduce the complications of MV and reduce medical costs.	A5. I think ICU should formulate a weaning plan based on evidence to optimize the clinical implementation of protocolized weaning.	A6. I think ICU nurses should master the knowledge of protocolized weaning.	A7. I think the implementation of the protocolized weaning program can promote the common understanding of doctors and nurses on the weaning process, enhance professional cooperation and improve the weaning efficiency.	A8. I think ICU nurses play an important role in ventilator weaning.	A9. I think ICU nurses can lead the implementation of protocolized weaning after training.	A10. I think the implementation of ICU nurse led protocolized weaning program can ensure the safety of patients.	A11. I think ICU nurses should take the initiative to do ventilator liberation assessment of patients with mechanical ventilation.	A12. I am interested in the knowledge of protocolized weaning.	A13. I am interested in the role and responsibility of protocolized weaning.	A14. ICU should conduct training knowledge related to protocolized weaning regularly.	A15. I would like to participate in training on knowledge or skills related to protocolized weaning.	P1. I have taken the initiative to learn the knowledge about protocolized weaning.	P2. I actively carry out screening liberation assessment for patients with mechanical ventilation in my work.	P3. At work, I actively communicate with doctors about the sedation goals of patients with mechanical ventilation and implement sedation.	P4. I take the initiative to check the patient's blood gas report to assess whether the patient meets the standard of weaning.	P5. I actively discuss with the doctor or respiratory therapist whether the patient has met the weaning standard.	P6. After the weaning screening assessment, if the patient meets the weaning criteria, I will implement SBT and extubate as soon as possible.	P7. During SBT, I will actively assess the patient's tolerance, including respiratory mode, whether the gas exchange is sufficient, hemodynamic stability and subjective comfort, etc.
1	Male	3	Yes	GICU	3	Nurse-in-charge	Clinical nursing teacher	Bachelor's degree	Formal	No	Yes, but not strictly enforced	Yes, but not strictly enforced	Doctor	6	1	1	1	1	1	1	1	1	1	1	1	1	1	5	5	5	5	5	5	5	5	4	3	4	4	4	4	4	4	4	4	4	4	4	4
2	Female	2	No	GICU	3	Senior nurse	Nursing team leader	Bachelor's degree	Formal	Yes	Yes, but not strictly enforced	Yes, but not strictly enforced	Doctor	4	1	1	1	1	1	1	1	1	1	1	1	1	1	4	4	4	4	4	4	4	4	4	4	4	4	4	4	4	4	4	4	4	4	4	4
3	Female	3	Yes	GICU	3	Nurse-in-charge	Clinical nursing teacher	Bachelor's degree	Contract	No	Yes, but not strictly enforced	Yes, but not strictly enforced	Doctor	6	1	1	1	1	1	1	1	1	1	1	1	1	1	5	5	5	5	5	5	5	5	5	5	5	5	5	5	5	5	4	5	4	4	5	5
4	Female	3	Yes	GICU	4	Nurse-in-charge	Nursing team leader	Bachelor's degree	Contract	Yes	Yes, and strictly enforced	Yes, and strictly enforced	Doctor	6	1	1	1	1	1	1	1	1	1	1	0	1	1	5	5	4	4	5	5	5	4	2	2	4	4	4	4	4	4	4	4	4	4	4	4
5	Female	3	Yes	GICU	3	Senior nurse	Nursing team leader	Bachelor's degree	Contract	No	Not have	Yes, and strictly enforced	Doctor	6	1	1	1	1	1	1	1	1	1	1	1	1	1	5	5	5	5	5	5	5	5	3	3	5	4	4	5	5	4	4	4	4	4	4	4
6	Female	2	No	GICU	3	Senior nurse	Nursing team leader	Bachelor's degree	Contract	Yes	Yes, and strictly enforced	Yes, and strictly enforced	Doctor	8	1	1	1	1	1	1	1	1	1	1	1	1	1	5	5	5	5	5	5	5	5	4	5	5	5	5	5	5	4	4	4	4	4	4	4
7	Female	3	Yes	GICU	4	Associate chief nurse and above	Head nurse	Bachelor's degree	Formal	No	Yes, and strictly enforced	Yes, and strictly enforced	Nurse	6	1	1	1	1	1	1	1	1	1	1	1	1	1	5	5	5	5	5	5	5	5	5	5	5	5	5	5	5	3	3	5	5	4	3	5
8	Female	3	Yes	GICU	4	Nurse-in-charge	Nursing team leader	Bachelor's degree	Contract	No	Yes, but not strictly enforced	Yes, but not strictly enforced	Doctor	5	1	0	1	1	1	1	1	1	1	0	1	1	1	4	4	5	4	5	4	4	4	4	4	4	4	4	4	4	3	4	4	4	4	4	4
9	Female	3	Yes	GICU	4	Associate chief nurse and above	Head nurse	Bachelor's degree	Formal	No	Not have	Yes, and strictly enforced	Doctor	6	1	1	1	1	1	1	1	1	1	1	1	1	1	5	5	5	5	5	5	5	5	4	3	4	4	4	5	5	4	5	5	5	5	5	5
10	Female	3	Yes	GICU	3	Nurse-in-charge	Clinical nursing teacher	Bachelor's degree	Formal	No	Yes, and strictly enforced	Yes, and strictly enforced	Doctor	6	1	1	1	1	1	1	1	0	1	1	1	1	1	5	5	4	4	4	5	5	4	3	4	4	4	4	4	4	5	4	4	5	4	4	4
11	Female	3	Yes	SICU	3	Nurse-in-charge	Not have	Bachelor's degree	Contract	No	Not have	Yes, but not strictly enforced	Nurse	8	1	1	1	1	1	1	1	0	1	1	1	1	1	4	4	4	4	4	4	4	4	4	4	4	4	4	4	4	4	4	4	4	4	4	4
12	Female	3	Yes	GICU	3	Nurse-in-charge	Nursing team leader	Bachelor's degree	Contract	No	Yes, but not strictly enforced	Yes, but not strictly enforced	Doctor	4	1	1	1	1	1	1	1	1	1	1	1	1	1	5	5	5	5	5	5	5	5	5	5	5	5	5	5	5	3	3	4	4	4	4	3
13	Female	3	Yes	GICU	3	Nurse-in-charge	Nursing team leader	Bachelor's degree	Contract	No	Yes, and strictly enforced	Yes, and strictly enforced	Nurse	8	1	1	1	1	1	1	1	1	1	1	1	0	1	5	5	5	5	5	5	5	5	5	5	5	5	5	5	5	4	4	5	5	5	5	5
14	Female	3	Yes	GICU	4	Nurse-in-charge	Clinical nursing teacher	Bachelor's degree	Formal	Yes	Yes, and strictly enforced	Yes, and strictly enforced	Doctor	8	1	1	1	1	1	1	1	1	1	1	0	1	1	5	5	5	5	5	5	5	5	4	5	5	5	4	4	4	3	2	3	4	3	2	3
15	Female	2	Yes	EICU	3	Senior nurse	Nursing team leader	Bachelor's degree	Contract	No	Yes, and strictly enforced	Yes, but not strictly enforced	Doctor	5	1	1	1	1	1	1	1	1	1	1	1	1	1	5	5	5	5	5	5	5	5	4	5	4	5	5	5	5	4	3	4	3	3	4	4
16	Female	3	Yes	GICU	3	Nurse	Nursing team leader	Bachelor's degree	Contract	No	Yes, and strictly enforced	Yes, and strictly enforced	Doctor	5	1	1	1	1	1	1	1	1	0	1	1	1	1	4	4	4	4	4	4	4	4	3	3	3	3	3	3	3	3	3	3	3	3	3	3
17	Female	3	Yes	GICU	3	Nurse-in-charge	Clinical nursing teacher	Bachelor's degree	Formal	No	Yes, but not strictly enforced	Yes, but not strictly enforced	Doctor	6	1	1	1	1	1	1	1	1	1	1	1	1	1	4	4	4	4	4	4	4	4	4	4	4	4	4	4	4	3	3	3	3	3	3	3
18	Male	3	Yes	GICU	4	Nurse-in-charge	Nursing team leader	Bachelor's degree	Contract	Yes	Not have	Yes, but not strictly enforced	Doctor	4	1	1	1	1	1	1	1	1	0	1	1	1	1	5	5	5	5	5	5	5	4	4	4	4	4	4	4	4	4	4	4	5	4	4	4
19	Male	3	Yes	SICU	4	Associate chief nurse and above	Head nurse	Master degree or above	Formal	Yes	Yes, and strictly enforced	Yes, and strictly enforced	Doctor	10	1	1	1	1	1	1	1	0	1	1	0	1	1	5	5	5	5	5	5	5	5	5	5	5	5	5	5	5	5	5	5	5	5	5	5
20	Female	3	Yes	GICU	4	Nurse-in-charge	Head nurse	Bachelor's degree	Other	Yes	Yes, but not strictly enforced	Yes, but not strictly enforced	Doctor	3	1	1	1	1	1	1	1	1	1	0	1	1	1	5	3	3	3	5	5	5	5	3	3	4	4	4	4	4	3	4	4	4	4	1	4
21	Female	3	Yes	GICU	4	Associate chief nurse and above	Nursing team leader	Bachelor's degree	Formal	Yes	Yes, but not strictly enforced	Yes, but not strictly enforced	Doctor	6	1	1	1	1	1	1	1	0	1	1	1	0	1	5	5	5	5	5	5	5	5	5	5	5	5	5	5	5	3	3	3	3	3	3	3
22	Female	3	Yes	GICU	3	Associate chief nurse and above	Head nurse	Bachelor's degree	Formal	Yes	Yes, but not strictly enforced	Yes, but not strictly enforced	Doctor	5	1	1	1	1	1	1	1	1	1	1	1	1	1	5	5	5	5	5	5	5	5	3	4	4	5	5	5	5	5	5	5	5	5	5	5
23	Male	3	No	GICU	3	Nurse-in-charge	Not have	Bachelor's degree	Formal	No	Yes, but not strictly enforced	Yes, but not strictly enforced	Doctor	4	1	1	1	1	1	1	1	1	1	1	1	1	1	5	5	5	5	5	5	5	5	4	5	5	5	5	5	5	3	3	3	3	3	3	4
24	Female	4	Yes	GICU	4	Associate chief nurse and above	Head nurse	Bachelor's degree	Formal	Yes	Yes, but not strictly enforced	Yes, and strictly enforced	Doctor	5	1	1	1	1	1	1	0	0	1	1	1	1	1	5	5	5	5	5	5	5	5	3	5	4	5	4	5	5	5	4	5	4	4	1	5
25	Female	2	Yes	GICU	3	Senior nurse	Not have	Bachelor's degree	Contract	No	Yes, and strictly enforced	Yes, and strictly enforced	Doctor	8	1	1	1	1	1	1	1	1	1	1	1	0	1	5	5	5	5	5	5	5	5	5	5	5	5	5	5	5	5	5	5	5	4	5	5
26	Female	3	Yes	EICU	4	Associate chief nurse and above	Head nurse	Bachelor's degree	Formal	Yes	Yes, and strictly enforced	Yes, and strictly enforced	Doctor	9	1	1	1	1	1	1	1	1	0	1	1	1	1	5	5	5	5	5	5	5	5	5	5	5	5	5	5	5	5	5	5	5	5	5	5
27	Female	4	Yes	GICU	6	Associate chief nurse and above	Not have	Bachelor's degree	Formal	Yes	Not have	Yes, but not strictly enforced	Doctor	6	1	1	1	1	1	1	1	1	1	1	0	1	1	5	5	5	5	5	5	5	5	4	5	5	5	5	5	5	2	2	3	3	2	3	2
28	Female	3	Yes	GICU	4	Nurse-in-charge	Clinical nursing teacher	Bachelor's degree	Formal	No	Yes, but not strictly enforced	Yes, and strictly enforced	Doctor	6	1	1	1	1	1	1	1	1	1	1	1	1	1	5	5	5	5	5	5	5	4	4	5	5	5	5	5	5	4	4	4	4	4	4	4
29	Female	3	Yes	GICU	4	Nurse-in-charge	Nursing team leader	Bachelor's degree	Formal	Yes	Yes, but not strictly enforced	Yes, but not strictly enforced	Doctor	4	1	1	1	1	1	1	1	1	1	1	1	1	1	5	5	5	5	5	5	5	5	3	3	4	5	5	5	5	4	3	5	4	3	3	5
30	Female	3	Yes	SICU	4	Nurse-in-charge	Clinical nursing teacher	Bachelor's degree	Contract	Yes	Yes, but not strictly enforced	Yes, but not strictly enforced	Doctor	5	1	1	1	1	1	1	0	1	0	1	1	1	1	5	5	4	3	5	5	5	5	3	3	5	5	4	5	5	3	4	4	4	4	4	4
31	Female	1	Yes	GICU	1	Nurse	Not have	Master degree or above	Contract	No	Yes, but not strictly enforced	Yes, but not strictly enforced	Doctor	6	1	1	1	1	1	1	0	1	1	0	0	1	1	4	3	4	4	4	4	4	4	4	4	4	4	4	4	4	4	4	4	4	4	4	4
32	Female	3	No	EICU	3	Nurse-in-charge	Clinical nursing teacher	Bachelor's degree	Contract	No	Yes, and strictly enforced	Yes, and strictly enforced	Doctor	4	1	1	1	1	1	1	1	1	1	1	1	1	1	5	3	4	4	5	5	5	5	3	5	5	4	3	5	5	3	4	4	3	3	4	3
33	Female	4	Yes	GICU	5	Associate chief nurse and above	Head nurse	Bachelor's degree	Formal	Yes	Yes, and strictly enforced	Yes, and strictly enforced	Doctor	4	1	1	1	1	1	1	1	1	1	1	1	0	1	5	5	5	5	5	5	5	4	5	4	5	5	5	5	5	5	4	5	5	4	5	5
34	Female	4	Yes	GICU	5	Associate chief nurse and above	Head nurse	Bachelor's degree	Formal	Yes	Yes, but not strictly enforced	Yes, but not strictly enforced	Doctor	6	1	1	1	1	1	1	0	1	1	1	1	1	1	4	4	4	4	4	4	5	4	3	3	3	4	4	4	4	3	3	4	4	4	4	5
35	Female	2	Yes	Other ICUs	2	Senior nurse	Not have	Bachelor's degree	Contract	No	Yes, but not strictly enforced	Yes, but not strictly enforced	RTs	6	1	1	1	1	1	1	0	1	1	1	0	1	1	4	4	4	4	4	4	4	4	3	4	3	4	4	4	4	3	2	3	3	3	3	3
36	Female	3	Yes	GICU	3	Senior nurse	Nursing team leader	Bachelor's degree	Contract	No	Not have	Yes, and strictly enforced	Doctor	6	1	0	1	1	1	1	1	1	0	1	1	1	1	5	5	4	5	5	5	5	5	3	4	3	4	3	4	5	3	4	5	4	2	3	5
37	Male	3	Yes	GICU	4	Nurse-in-charge	Nursing team leader	Bachelor's degree	Contract	Yes	Yes, and strictly enforced	Yes, and strictly enforced	Doctor	6	1	0	1	1	1	1	1	0	0	1	1	1	1	4	5	4	5	4	4	5	4	3	5	5	5	4	4	4	4	4	4	3	4	4	4
38	Female	3	Yes	GICU	3	Nurse-in-charge	Clinical nursing teacher	Bachelor's degree	Contract	No	Yes, but not strictly enforced	Yes, and strictly enforced	Doctor	8	1	1	1	1	1	1	1	0	1	1	0	1	1	5	5	5	5	5	5	5	5	5	5	5	5	5	5	5	5	5	5	5	5	5	5
39	Female	3	Yes	GICU	4	Senior nurse	Clinical nursing teacher	Bachelor's degree	Contract	No	Yes, and strictly enforced	Yes, and strictly enforced	Doctor	8	1	1	1	1	1	1	1	1	1	1	1	0	1	5	5	4	4	5	5	5	4	4	5	5	5	5	5	5	3	3	4	3	3	3	3
40	Female	3	Yes	Other ICUs	3	Senior nurse	Clinical nursing teacher	Bachelor's degree	Contract	No	Yes, and strictly enforced	Yes, and strictly enforced	Doctor	8	1	1	1	1	1	1	1	1	1	1	1	0	1	5	5	5	5	5	5	5	5	5	5	5	5	5	5	5	5	5	5	5	5	5	5
41	Female	3	Yes	Other ICUs	3	Senior nurse	Clinical nursing teacher	Bachelor's degree	Contract	No	Yes, and strictly enforced	Yes, and strictly enforced	Nurse	10	1	1	1	1	1	1	1	1	1	1	1	0	1	5	5	5	5	5	5	5	5	5	5	5	5	5	5	5	5	5	5	5	5	5	5
42	Female	3	Yes	Other ICUs	3	Senior nurse	Clinical nursing teacher	Bachelor's degree	Contract	No	Yes, and strictly enforced	Yes, and strictly enforced	Doctor	4	1	1	0	0	0	1	1	0	0	0	0	0	1	4	4	4	4	4	3	4	4	2	3	3	3	3	3	3	3	3	3	3	4	2	4
43	Female	2	Yes	Other ICUs	3	Nurse-in-charge	Clinical nursing teacher	Bachelor's degree	Contract	Yes	Not have	Yes, but not strictly enforced	Doctor	5	1	1	0	0	1	1	0	1	0	0	0	1	1	4	4	4	4	4	4	4	3	3	3	3	4	4	4	4	2	3	4	3	4	3	3
44	Female	3	Yes	Other ICUs	3	Nurse-in-charge	Clinical nursing teacher	Bachelor's degree	Contract	No	Yes, but not strictly enforced	Yes, and strictly enforced	Doctor	8	1	1	1	1	1	1	1	1	1	1	1	1	1	5	5	5	5	5	5	5	5	5	5	5	5	5	5	5	5	5	5	5	5	5	5
45	Female	3	Yes	Other ICUs	3	Senior nurse	Clinical nursing teacher	Bachelor's degree	Contract	No	Not have	Yes, but not strictly enforced	Doctor	8	1	1	0	1	0	0	1	1	0	0	0	0	0	4	4	4	4	4	4	4	4	4	4	4	4	4	4	4	2	4	4	4	4	3	4
46	Female	3	Yes	Other ICUs	3	Nurse-in-charge	Not have	Bachelor's degree	Formal	No	Yes, but not strictly enforced	Yes, and strictly enforced	Doctor	4	1	1	1	1	1	1	1	1	1	1	1	1	1	4	4	4	4	4	4	4	4	4	4	4	4	4	4	4	4	4	4	4	4	4	4
47	Female	3	Yes	Other ICUs	5	Nurse-in-charge	Not have	Bachelor's degree	Contract	No	Yes, but not strictly enforced	Yes, and strictly enforced	Doctor	8	1	1	0	0	1	1	0	1	1	0	0	1	1	5	3	3	3	5	5	5	5	4	4	4	4	4	4	4	2	2	5	3	3	5	5
48	Female	2	No	Other ICUs	3	Senior nurse	Not have	Bachelor's degree	Contract	Yes	Yes, and strictly enforced	Yes, and strictly enforced	Doctor	6	1	1	1	0	1	1	1	1	1	1	0	1	1	4	5	5	5	5	5	5	5	5	5	5	5	5	5	5	5	5	5	5	5	5	5
49	Female	2	Yes	Other ICUs	2	Nurse-in-charge	Clinical nursing teacher	Bachelor's degree	Contract	No	Yes, but not strictly enforced	Yes, but not strictly enforced	Doctor	5	1	1	1	1	1	1	1	1	1	1	0	1	1	5	5	5	5	5	5	5	4	4	4	4	5	4	4	4	3	3	3	3	4	4	4
50	Female	3	Yes	Other ICUs	3	Senior nurse	Not have	Bachelor's degree	Contract	No	Yes, and strictly enforced	Yes, and strictly enforced	Doctor	9	1	1	1	1	1	1	1	0	0	1	1	0	1	5	5	5	5	5	5	5	5	5	5	5	5	5	5	5	4	4	4	4	4	4	4
51	Female	2	Yes	Other ICUs	2	Senior nurse	Not have	Bachelor's degree	Contract	No	Yes, but not strictly enforced	Yes, but not strictly enforced	Nurse	6	0	0	1	1	1	1	0	0	0	0	0	1	1	5	5	5	5	5	5	5	5	5	5	5	5	5	5	5	3	2	4	2	1	1	2
52	Female	2	Yes	GICU	1	Senior nurse	Not have	Bachelor's degree	Contract	Yes	Yes, and strictly enforced	Not have	Doctor	9	1	1	1	1	1	1	0	1	0	1	1	0	1	4	5	5	5	5	5	5	5	4	4	4	4	5	4	5	4	4	4	4	4	5	4
53	Female	2	Yes	GICU	2	Nurse-in-charge	Clinical nursing teacher	Bachelor's degree	Contract	No	Yes, and strictly enforced	Yes, and strictly enforced	Doctor	4	1	1	1	1	1	1	0	1	0	0	1	0	1	5	5	5	5	5	4	4	4	3	3	3	4	4	4	4	3	3	3	2	3	3	3
54	Female	3	Yes	GICU	4	Nurse-in-charge	Not have	Bachelor's degree	Contract	No	Yes, and strictly enforced	Yes, and strictly enforced	Doctor	8	1	1	1	1	1	1	0	1	0	1	0	1	1	4	4	4	4	4	4	4	4	4	4	4	4	4	4	4	3	3	3	2	2	2	2
55	Female	3	Yes	Other ICUs	4	Senior nurse	Not have	Bachelor's degree	Contract	No	Yes, and strictly enforced	Yes, and strictly enforced	Doctor	10	1	0	1	1	0	1	0	0	0	0	0	0	1	5	5	5	5	5	5	5	5	5	5	5	5	5	5	5	3	2	5	3	5	5	5
56	Female	1	No	Other ICUs	1	Nurse	Not have	Junior college or below	Other	No	Yes, and strictly enforced	Yes, and strictly enforced	Doctor	8	1	1	1	1	1	1	0	0	0	0	0	1	1	4	4	4	4	4	4	4	4	3	4	3	3	4	4	3	4	3	4	3	4	3	4
57	Female	3	Yes	Other ICUs	3	Nurse-in-charge	Nursing team leader	Bachelor's degree	Contract	No	Yes, and strictly enforced	Yes, and strictly enforced	Doctor	4	1	1	1	1	1	1	1	1	0	1	1	0	1	5	5	5	5	5	5	5	5	5	5	5	5	5	5	5	5	5	5	5	5	5	5
58	Female	4	Yes	Other ICUs	4	Nurse-in-charge	Clinical nursing teacher	Bachelor's degree	Contract	Yes	Not have	Yes, but not strictly enforced	Doctor	6	1	1	1	1	0	1	0	0	0	1	0	1	1	4	4	4	4	4	4	4	4	3	3	4	4	4	4	4	2	3	4	4	5	4	4
59	Female	3	Yes	GICU	4	Nurse-in-charge	Not have	Bachelor's degree	Contract	No	Yes, but not strictly enforced	Yes, and strictly enforced	Doctor	6	1	1	1	1	1	1	1	1	0	1	1	1	1	4	4	4	4	4	4	4	4	4	4	4	4	4	4	4	3	3	3	3	3	3	3
60	Female	1	Yes	GICU	1	Nurse	Not have	Junior college or below	Contract	No	Not have	Not have	Doctor	4	1	0	0	1	0	0	0	0	0	0	0	0	0	3	3	3	3	3	4	3	4	3	4	3	4	4	3	3	3	3	3	3	4	3	4
61	Female	3	Yes	GICU	2	Nurse-in-charge	Clinical nursing teacher	Bachelor's degree	Contract	No	Yes, and strictly enforced	Yes, and strictly enforced	Doctor	8	1	1	1	1	1	1	1	0	1	1	1	1	1	5	5	5	5	5	5	5	5	4	5	5	5	4	4	5	5	5	5	5	4	4	5
62	Male	3	Yes	Other ICUs	4	Senior nurse	Clinical nursing teacher	Bachelor's degree	Contract	No	Yes, and strictly enforced	Yes, and strictly enforced	Doctor	5	1	1	1	1	1	1	0	0	1	1	1	0	1	5	5	5	5	5	5	5	5	5	5	5	5	5	5	5	5	5	5	5	5	5	5
63	Female	3	Yes	GICU	4	Nurse-in-charge	Clinical nursing teacher	Bachelor's degree	Contract	No	Yes, and strictly enforced	Yes, and strictly enforced	Doctor	7	1	1	1	1	1	1	1	1	1	1	1	1	1	4	4	4	4	4	4	4	4	4	4	4	4	4	4	4	4	4	4	3	3	3	3
64	Female	3	Yes	Other ICUs	4	Senior nurse	Not have	Bachelor's degree	Contract	No	Yes, and strictly enforced	Yes, and strictly enforced	Doctor	4	1	1	1	1	1	1	1	0	0	1	0	1	1	5	5	5	5	5	5	5	5	5	5	5	5	5	5	5	5	5	5	5	5	5	5
65	Female	3	Yes	Other ICUs	4	Senior nurse	Not have	Bachelor's degree	Contract	No	Yes, and strictly enforced	Yes, and strictly enforced	Doctor	6	0	1	1	1	1	1	1	0	1	0	1	1	1	5	5	5	5	5	5	5	5	3	3	3	4	3	4	4	3	3	3	3	3	3	3
66	Female	3	Yes	Other ICUs	4	Nurse-in-charge	Clinical nursing teacher	Bachelor's degree	Contract	No	Not have	Yes, and strictly enforced	Doctor	8	1	1	1	1	1	1	1	1	1	1	1	1	1	5	5	5	5	5	5	5	5	5	5	5	5	5	5	5	4	3	4	4	4	4	4
67	Female	3	Yes	GICU	3	Nurse-in-charge	Nursing team leader	Bachelor's degree	Contract	No	Yes, and strictly enforced	Yes, and strictly enforced	RTs	6	1	1	1	1	1	1	1	1	1	1	0	1	1	5	5	5	5	5	5	5	5	4	4	4	5	4	5	5	5	5	3	4	5	5	5
68	Female	3	Yes	Other ICUs	2	Nurse-in-charge	Clinical nursing teacher	Bachelor's degree	Contract	Yes	Not have	Yes, and strictly enforced	Doctor	3	1	1	1	1	1	1	1	1	0	1	1	1	1	5	5	5	5	4	5	5	5	5	5	5	5	5	5	5	4	3	4	4	3	3	4
69	Female	3	Yes	Other ICUs	2	Senior nurse	Clinical nursing teacher	Bachelor's degree	Contract	No	Yes, and strictly enforced	Yes, and strictly enforced	Doctor	4	1	1	1	1	1	1	0	1	0	0	1	1	1	5	5	5	5	5	5	5	5	3	5	5	5	5	5	5	3	4	5	5	3	5	5
70	Female	3	Yes	GICU	4	Nurse-in-charge	Clinical nursing teacher	Bachelor's degree	Formal	Yes	Yes, and strictly enforced	Yes, and strictly enforced	Doctor	5	1	1	1	1	1	1	0	1	1	1	1	1	1	5	5	5	5	5	5	5	5	5	5	5	5	5	5	5	4	4	4	4	5	4	4
71	Female	3	Yes	Other ICUs	1	Senior nurse	Not have	Bachelor's degree	Contract	No	Not have	Yes, and strictly enforced	Doctor	4	1	1	1	1	1	1	1	1	1	1	0	1	1	5	5	5	5	5	5	5	5	5	5	5	5	3	5	5	3	2	2	2	2	2	2
72	Female	3	Yes	Other ICUs	1	Nurse-in-charge	Clinical nursing teacher	Bachelor's degree	Contract	No	Yes, and strictly enforced	Yes, and strictly enforced	Doctor	1	1	1	1	1	1	1	0	0	0	1	0	1	1	4	5	5	5	5	5	5	5	3	4	4	5	3	5	5	2	2	2	2	2	2	2
73	Female	3	Yes	GICU	3	Nurse-in-charge	Clinical nursing teacher	Bachelor's degree	Contract	No	Yes, but not strictly enforced	Yes, but not strictly enforced	Doctor	7	1	1	1	1	1	1	0	1	1	0	0	1	1	4	4	4	4	4	4	4	4	4	4	4	4	4	4	4	2	3	4	3	3	3	3
74	Female	3	Yes	Other ICUs	2	Nurse-in-charge	Clinical nursing teacher	Bachelor's degree	Contract	No	Yes, and strictly enforced	Yes, and strictly enforced	Doctor	10	1	1	1	1	1	1	1	1	0	1	0	1	1	5	5	5	5	5	5	5	5	5	5	5	5	5	5	5	5	5	5	5	5	5	5
75	Female	2	Yes	Other ICUs	3	Senior nurse	Clinical nursing teacher	Bachelor's degree	Contract	No	Yes, and strictly enforced	Yes, and strictly enforced	Doctor	8	1	1	1	1	1	1	1	0	1	1	1	1	1	4	4	4	4	4	4	4	4	4	3	3	4	3	4	4	2	2	2	3	2	2	2
76	Female	2	Yes	GICU	2	Senior nurse	Not have	Bachelor's degree	Contract	No	Yes, but not strictly enforced	Yes, but not strictly enforced	Nurse	10	1	1	1	1	1	1	1	1	1	1	1	0	1	5	5	5	5	5	5	5	5	5	5	5	5	5	5	5	3	2	4	3	2	1	3
77	Female	1	Yes	Other ICUs	1	Nurse	Not have	Bachelor's degree	Contract	No	Not have	Yes, and strictly enforced	RTs	10	1	1	1	1	1	1	1	1	1	1	0	1	1	5	5	5	5	5	5	5	5	5	5	5	4	4	4	4	4	4	4	4	4	4	4
78	Female	3	Yes	GICU	2	Senior nurse	Not have	Junior college or below	Contract	Yes	Yes, and strictly enforced	Yes, and strictly enforced	Doctor	8	1	1	1	1	0	0	0	0	1	0	0	1	1	5	5	5	5	5	5	5	5	5	5	5	5	4	5	5	4	5	5	5	5	5	5
79	Male	2	Yes	GICU	1	Senior nurse	Not have	Master degree or above	Contract	No	Yes, and strictly enforced	Yes, but not strictly enforced	Doctor	1	0	1	1	1	1	1	0	0	0	1	1	1	1	5	5	5	5	5	5	5	4	3	4	4	4	4	4	4	2	3	4	4	4	4	4
80	Female	3	Yes	GICU	3	Senior nurse	Clinical nursing teacher	Bachelor's degree	Formal	No	Yes, but not strictly enforced	Yes, but not strictly enforced	Doctor	6	1	1	1	1	1	1	0	1	0	1	1	0	1	4	4	4	4	4	4	4	4	4	4	4	4	4	4	4	4	4	4	4	4	4	4
81	Female	3	No	GICU	4	Nurse-in-charge	Clinical nursing teacher	Bachelor's degree	Formal	Yes	Not have	Not have	Doctor	0	1	1	0	0	0	1	0	0	0	0	0	1	1	3	3	3	3	3	3	3	4	4	4	4	4	3	4	4	3	3	3	2	1	1	1
82	Female	3	No	GICU	3	Nurse-in-charge	Nursing team leader	Bachelor's degree	Contract	Yes	Yes, but not strictly enforced	Not have	Doctor	0	1	1	0	1	1	1	0	0	1	1	1	1	1	5	5	5	5	5	5	5	3	2	5	2	4	2	3	4	2	2	5	3	1	1	1
83	Female	4	Yes	Other ICUs	2	Associate chief nurse and above	Clinical nursing teacher	Bachelor's degree	Formal	No	Yes, and strictly enforced	Not have	Doctor	8	1	1	1	1	1	1	1	1	1	1	1	1	1	5	5	5	5	5	5	5	5	5	5	5	5	5	5	5	5	5	5	5	5	5	5
84	Female	1	Yes	EICU	2	Senior nurse	Not have	Junior college or below	Contract	No	Yes, and strictly enforced	Yes, and strictly enforced	Doctor	8	1	1	1	1	1	1	1	1	0	1	1	0	1	5	5	5	5	5	5	5	5	5	5	5	5	5	5	5	5	5	5	5	5	5	5
85	Male	1	Yes	EICU	1	Nurse	Not have	Junior college or below	Contract	No	Yes, and strictly enforced	Yes, and strictly enforced	Nurse	8	1	1	1	1	1	1	1	1	1	1	1	1	1	5	5	5	5	5	5	5	5	5	5	5	5	5	5	5	5	5	5	5	5	5	5
86	Female	3	Yes	GICU	2	Nurse-in-charge	Clinical nursing teacher	Bachelor's degree	Contract	Yes	Yes, but not strictly enforced	Yes, but not strictly enforced	Nurse	4	1	0	1	1	1	0	0	1	0	0	0	0	1	4	4	4	4	4	4	4	4	4	4	4	4	4	4	4	2	3	3	3	3	3	3
87	Female	2	Yes	EICU	2	Senior nurse	Not have	Bachelor's degree	Contract	No	Not have	Not have	Doctor	6	1	1	1	1	1	1	1	1	1	1	0	1	1	5	4	4	4	4	4	4	4	4	4	4	4	4	4	4	2	2	2	2	2	2	2
88	Male	3	Yes	GICU	4	Nurse-in-charge	Nursing team leader	Bachelor's degree	Formal	Yes	Yes, and strictly enforced	Yes, and strictly enforced	Doctor	9	1	1	1	0	1	1	1	1	1	1	0	1	1	5	5	5	5	5	5	5	5	5	5	5	5	5	5	5	4	4	5	5	5	5	5
89	Male	2	Yes	GICU	1	Senior nurse	Not have	Junior college or below	Contract	No	Yes, and strictly enforced	Yes, and strictly enforced	Doctor	10	1	1	1	1	1	1	1	1	0	1	1	0	1	5	5	5	5	5	5	5	5	5	5	5	5	5	5	5	5	5	5	5	5	5	5
90	Male	1	Yes	EICU	1	Nurse	Not have	Junior college or below	Contract	No	Yes, and strictly enforced	Yes, and strictly enforced	Doctor	6	1	1	1	1	1	1	1	1	1	1	1	1	1	5	5	5	5	5	5	5	5	5	5	5	5	5	5	5	5	5	5	5	5	5	5
91	Female	3	No	EICU	3	Nurse-in-charge	Not have	Bachelor's degree	Contract	Yes	Yes, and strictly enforced	Yes, and strictly enforced	Doctor	10	1	1	1	1	1	1	1	1	1	1	1	0	1	4	4	4	4	4	4	4	4	4	4	4	4	4	4	4	4	3	3	3	3	3	3
92	Female	4	Yes	GICU	4	Associate chief nurse and above	Nursing team leader	Bachelor's degree	Contract	No	Yes, and strictly enforced	Yes, and strictly enforced	Doctor	8	1	1	1	1	1	1	1	0	1	1	1	1	1	5	5	5	5	5	5	5	5	4	5	5	5	5	5	5	5	5	5	5	5	5	5
93	Female	3	Yes	EICU	1	Senior nurse	Clinical nursing teacher	Junior college or below	Contract	Yes	Yes, but not strictly enforced	Yes, but not strictly enforced	Nurse	6	1	1	1	1	1	1	1	0	0	1	1	1	1	5	5	5	5	5	5	5	5	5	5	5	5	5	5	5	5	5	5	5	5	5	5
94	Female	4	Yes	GICU	5	Senior nurse	Not have	Junior college or below	Other	Yes	Yes, and strictly enforced	Yes, and strictly enforced	Doctor	2	1	0	1	1	1	1	1	1	0	0	0	0	1	5	5	5	5	5	5	5	3	2	2	5	4	4	5	5	3	3	4	2	1	3	3
95	Male	2	Yes	GICU	3	Nurse-in-charge	Nursing team leader	Bachelor's degree	Contract	Yes	Yes, and strictly enforced	Yes, and strictly enforced	RTs	10	1	1	1	1	1	1	1	1	1	1	1	1	1	5	5	5	5	5	5	5	5	5	5	5	5	5	5	5	5	5	5	5	5	5	5
96	Female	4	Yes	GICU	6	Nurse-in-charge	Clinical nursing teacher	Bachelor's degree	Contract	Yes	Yes, and strictly enforced	Yes, and strictly enforced	Doctor	6	1	1	1	1	1	1	1	1	1	1	1	1	1	4	4	4	4	4	4	4	4	4	4	4	4	4	4	4	3	4	4	4	4	3	4
97	Female	2	Yes	SICU	2	Senior nurse	Not have	Bachelor's degree	Contract	No	Yes, and strictly enforced	Yes, and strictly enforced	Doctor	5	1	1	1	1	1	1	1	1	1	0	0	1	1	4	5	4	5	4	4	5	4	4	5	4	5	4	5	4	3	4	3	4	4	5	4
98	Female	3	Yes	GICU	3	Senior nurse	Clinical nursing teacher	Bachelor's degree	Contract	No	Yes, and strictly enforced	Yes, and strictly enforced	Doctor	2	1	1	0	0	0	0	1	0	0	0	0	1	1	5	5	5	5	5	5	5	5	5	5	5	5	5	5	5	1	1	3	3	3	1	1
99	Female	5	Yes	GICU	4	Associate chief nurse and above	Clinical nursing teacher	Junior college or below	Formal	Yes	Yes, and strictly enforced	Yes, and strictly enforced	Doctor	5	1	1	1	1	1	1	1	1	0	1	1	0	1	4	4	4	4	4	4	4	4	4	4	4	4	4	4	4	4	4	4	4	4	4	4
100	Female	3	Yes	GICU	4	Nurse-in-charge	Nursing team leader	Bachelor's degree	Contract	Yes	Yes, and strictly enforced	Yes, and strictly enforced	Doctor	8	1	1	1	1	1	1	1	0	1	1	1	0	1	5	5	5	5	5	5	5	5	5	5	5	5	5	5	5	3	4	5	5	5	5	5
101	Female	3	Yes	GICU	4	Nurse-in-charge	Clinical nursing teacher	Bachelor's degree	Contract	Yes	Yes, but not strictly enforced	Yes, but not strictly enforced	Nurse	8	1	1	1	1	1	0	1	1	1	0	0	1	1	5	5	5	5	5	5	5	5	5	5	5	5	5	5	5	3	4	4	5	4	3	4
102	Female	3	Yes	GICU	4	Senior nurse	Not have	Bachelor's degree	Contract	No	Not have	Not have	Doctor	5	1	1	1	1	1	1	0	1	1	1	0	0	1	4	4	4	4	4	3	3	3	2	2	2	3	3	3	3	2	2	3	2	2	2	2
103	Male	3	Yes	GICU	3	Nurse-in-charge	Nursing team leader	Bachelor's degree	Formal	Yes	Yes, but not strictly enforced	Yes, but not strictly enforced	Doctor	6	1	1	1	1	1	1	1	1	1	1	1	1	1	5	5	5	5	5	5	5	5	5	5	5	5	5	5	5	5	5	5	5	5	5	5
104	Female	2	Yes	GICU	2	Senior nurse	Not have	Bachelor's degree	Contract	No	Yes, and strictly enforced	Yes, but not strictly enforced	Doctor	6	1	1	0	1	0	1	1	1	0	1	0	1	1	1	1	1	4	4	4	4	4	4	4	4	4	4	4	4	4	3	3	4	3	3	4
105	Female	3	Yes	SICU	3	Senior nurse	Clinical nursing teacher	Bachelor's degree	Formal	No	Not have	Yes, and strictly enforced	Doctor	9	1	1	1	1	1	1	1	1	0	1	1	1	1	5	5	5	5	5	5	5	5	5	5	4	4	4	5	5	4	4	4	4	4	4	4
106	Female	2	Yes	Other ICUs	1	Nurse	Not have	Bachelor's degree	Contract	No	Yes, but not strictly enforced	Not have	Doctor	6	1	1	1	1	1	1	1	1	1	1	0	1	1	5	5	5	5	5	5	5	5	5	5	5	5	5	5	5	3	3	3	2	2	2	2
107	Female	2	Yes	GICU	1	Senior nurse	Not have	Bachelor's degree	Formal	No	Yes, and strictly enforced	Yes, and strictly enforced	Nurse	10	1	1	1	1	1	1	1	0	0	1	1	0	1	5	4	4	4	4	4	4	4	4	4	4	4	4	4	4	3	3	3	3	3	3	3
108	Female	2	Yes	GICU	2	Senior nurse	Clinical nursing teacher	Junior college or below	Contract	No	Yes, and strictly enforced	Yes, and strictly enforced	Nurse	6	1	1	1	1	1	1	0	1	1	1	1	1	1	5	5	5	5	5	5	5	5	5	5	5	5	5	5	5	5	5	5	5	5	5	5
109	Female	2	No	GICU	2	Senior nurse	Not have	Bachelor's degree	Contract	No	Not have	Yes, and strictly enforced	Doctor	2	1	1	1	1	1	1	1	1	1	1	1	0	1	4	4	4	4	4	4	4	4	4	4	4	4	4	4	4	2	3	3	2	2	2	2
110	Female	2	No	Other ICUs	1	Senior nurse	Head nurse	Bachelor's degree	Contract	No	Not have	Yes, and strictly enforced	Doctor	6	1	1	1	1	1	1	1	1	0	1	1	0	1	5	5	5	5	5	5	5	5	5	5	5	5	5	5	5	3	3	3	3	3	3	3
111	Female	3	Yes	Other ICUs	3	Nurse-in-charge	Clinical nursing teacher	Bachelor's degree	Formal	No	Yes, but not strictly enforced	Yes, but not strictly enforced	Doctor	0	1	1	1	1	1	1	1	1	1	1	1	0	1	5	5	5	5	5	5	5	5	5	5	5	5	5	5	5	3	3	3	3	3	3	3
112	Female	2	Yes	GICU	2	Senior nurse	Clinical nursing teacher	Junior college or below	Contract	Yes	Not have	Not have	Doctor	2	1	1	0	0	1	1	1	0	1	0	1	0	1	4	4	4	4	4	4	4	4	3	3	4	4	4	4	4	3	3	3	3	3	3	3
113	Female	1	Yes	GICU	1	Nurse	Not have	Junior college or below	Contract	No	Yes, but not strictly enforced	Yes, but not strictly enforced	Doctor	4	1	1	1	1	1	1	1	0	1	1	0	1	1	4	5	3	4	4	4	5	3	3	4	4	3	3	4	4	3	2	4	2	4	3	2
114	Female	2	No	GICU	2	Nurse-in-charge	Clinical nursing teacher	Bachelor's degree	Formal	Yes	Not have	Not have	Doctor	8	1	1	1	1	0	1	1	0	0	1	0	1	1	4	4	5	5	4	5	5	4	4	4	5	4	4	4	5	3	2	4	4	4	3	3
115	Female	3	Yes	GICU	4	Associate chief nurse and above	Head nurse	Bachelor's degree	Formal	Yes	Not have	Yes, but not strictly enforced	Doctor	3	1	1	1	0	1	1	1	1	1	1	0	0	1	4	4	4	4	4	4	4	4	3	3	3	4	3	3	3	3	4	3	3	4	4	4
116	Female	2	Yes	GICU	3	Senior nurse	Clinical nursing teacher	Bachelor's degree	Contract	Yes	Yes, but not strictly enforced	Yes, and strictly enforced	Doctor	4	1	1	1	1	1	1	1	1	1	1	1	1	1	5	5	4	4	4	5	5	4	5	4	4	4	4	4	4	4	4	4	3	4	5	5
117	Female	3	No	GICU	2	Nurse-in-charge	Not have	Bachelor's degree	Formal	Yes	Not have	Not have	Doctor	8	1	1	1	1	1	1	0	0	0	1	0	1	1	5	4	4	4	4	4	4	4	4	4	4	4	4	4	4	3	3	3	4	4	3	2
118	Female	2	No	Other ICUs	3	Senior nurse	Clinical nursing teacher	Bachelor's degree	Contract	No	Not have	Not have	Doctor	0	0	0	0	0	0	0	0	0	0	0	0	1	1	1	1	1	4	1	1	4	4	3	4	4	4	4	4	4	2	2	2	2	3	3	3
119	Female	2	No	GICU	2	Nurse-in-charge	Not have	Bachelor's degree	Contract	Yes	Yes, but not strictly enforced	Not have	Doctor	8	1	1	1	1	1	1	1	1	0	1	1	1	1	5	4	4	4	4	4	4	4	4	4	4	4	4	4	4	2	3	3	4	2	4	4
120	Female	2	No	GICU	1	Senior nurse	Not have	Bachelor's degree	Contract	No	Yes, but not strictly enforced	Yes, but not strictly enforced	Doctor	0	1	1	1	0	1	1	0	1	0	0	0	1	1	5	5	5	5	5	5	5	4	5	4	4	5	5	5	5	1	2	1	1	1	5	2
121	Female	3	Yes	GICU	1	Nurse-in-charge	Not have	Bachelor's degree	Contract	No	Yes, and strictly enforced	Yes, and strictly enforced	Doctor	7	1	1	1	1	1	1	1	1	1	1	1	1	1	4	4	4	4	4	4	4	4	4	4	4	4	4	4	4	4	4	4	4	4	4	4
122	Female	3	No	GICU	2	Nurse-in-charge	Not have	Junior college or below	Contract	Yes	Yes, but not strictly enforced	Yes, but not strictly enforced	Doctor	8	1	1	1	1	1	1	0	1	1	1	0	1	1	5	5	5	5	5	5	5	5	3	3	4	4	4	4	4	3	1	4	2	1	1	2
123	Female	2	No	GICU	2	Senior nurse	Clinical nursing teacher	Bachelor's degree	Contract	Yes	Yes, but not strictly enforced	Yes, and strictly enforced	Doctor	6	0	1	1	1	1	1	0	0	0	1	0	1	1	5	4	4	4	4	5	5	5	3	3	3	4	3	4	4	4	4	5	5	3	4	4
124	Female	2	Yes	Other ICUs	3	Senior nurse	Clinical nursing teacher	Bachelor's degree	Contract	No	Yes, but not strictly enforced	Yes, but not strictly enforced	Doctor	8	0	0	1	0	0	0	0	1	1	1	0	1	1	5	5	5	5	5	5	5	5	5	5	5	5	5	5	5	4	4	4	4	4	4	4
125	Male	2	Yes	GICU	3	Senior nurse	Head nurse	Junior college or below	Other	Yes	Yes, but not strictly enforced	Not have	Doctor	2	1	1	1	1	1	1	1	1	0	0	1	1	1	5	5	5	5	4	5	3	4	5	4	4	5	2	4	5	5	5	5	5	5	5	5
126	Female	2	No	GICU	3	Senior nurse	Clinical nursing teacher	Bachelor's degree	Contract	Yes	Yes, and strictly enforced	Yes, and strictly enforced	Doctor	10	1	1	1	1	1	1	1	1	1	1	0	1	1	5	5	5	5	5	5	5	5	5	5	5	5	5	5	5	5	5	5	5	5	5	5
127	Female	2	Yes	GICU	3	Senior nurse	Not have	Junior college or below	Contract	No	Yes, but not strictly enforced	Yes, and strictly enforced	Doctor	8	1	1	1	1	1	1	1	1	1	1	1	1	1	5	5	5	5	4	5	5	5	4	5	5	4	5	5	5	2	4	4	4	4	4	4
128	Female	3	No	GICU	4	Senior nurse	Not have	Junior college or below	Contract	No	Yes, and strictly enforced	Yes, and strictly enforced	Nurse	10	1	1	1	1	1	1	1	1	0	1	1	0	1	5	5	5	5	5	5	5	5	5	5	5	5	5	5	5	5	5	5	5	5	5	5
129	Female	3	Yes	Other ICUs	3	Nurse-in-charge	Clinical nursing teacher	Bachelor's degree	Contract	No	Not have	Yes, and strictly enforced	Doctor	8	1	1	1	1	1	1	0	0	1	1	0	1	1	4	4	4	4	4	4	4	4	2	3	4	4	4	4	4	2	2	2	2	2	2	2
130	Female	3	Yes	Other ICUs	4	Nurse-in-charge	Clinical nursing teacher	Bachelor's degree	Contract	Yes	Yes, and strictly enforced	Yes, and strictly enforced	Doctor	10	1	1	1	1	1	1	1	1	1	1	0	0	1	4	4	4	4	4	4	4	4	4	4	4	4	4	4	4	4	4	4	4	4	4	4
131	Female	3	Yes	GICU	3	Nurse-in-charge	Clinical nursing teacher	Bachelor's degree	Contract	Yes	Yes, but not strictly enforced	Yes, and strictly enforced	Doctor	3	1	1	1	1	1	1	0	1	1	1	0	1	1	4	4	4	4	4	4	4	4	2	3	3	4	3	4	4	1	1	2	2	2	1	3
132	Female	3	No	GICU	2	Senior nurse	Clinical nursing teacher	Bachelor's degree	Contract	No	Yes, and strictly enforced	Yes, and strictly enforced	Doctor	8	1	1	1	1	1	1	1	1	1	1	1	1	1	4	4	4	4	4	4	4	4	4	4	4	4	4	4	4	4	4	4	4	4	4	4
133	Female	3	No	GICU	3	Nurse-in-charge	Clinical nursing teacher	Bachelor's degree	Contract	No	Yes, but not strictly enforced	Yes, but not strictly enforced	Doctor	8	1	1	1	1	1	1	1	1	1	1	1	0	1	5	5	5	5	5	5	5	5	4	4	4	4	4	4	4	4	4	4	4	4	4	4
134	Female	3	No	GICU	3	Nurse-in-charge	Not have	Bachelor's degree	Contract	No	Not have	Not have	Doctor	5	1	0	0	0	1	1	0	1	0	0	1	1	1	4	4	5	5	5	5	5	5	3	5	4	4	4	4	4	3	4	4	3	3	4	3
135	Female	2	Yes	GICU	3	Senior nurse	Nursing team leader	Bachelor's degree	Contract	Yes	Yes, and strictly enforced	Yes, and strictly enforced	Doctor	10	1	1	1	1	1	0	0	1	1	0	0	1	1	5	2	3	3	4	5	5	5	3	4	5	5	4	5	5	3	3	4	3	3	3	3
136	Female	3	Yes	GICU	4	Nurse-in-charge	Head nurse	Bachelor's degree	Formal	Yes	Not have	Yes, and strictly enforced	Doctor	6	1	1	1	1	1	1	1	1	0	1	1	0	1	5	5	5	5	5	5	5	5	5	5	5	5	5	5	5	2	3	5	5	5	5	5
137	Female	3	Yes	Other ICUs	2	Nurse-in-charge	Head nurse	Bachelor's degree	Formal	Yes	Not have	Not have	Doctor	2	1	1	1	1	1	1	1	1	1	1	1	1	1	5	5	5	5	5	5	5	5	3	3	3	3	5	5	5	2	2	3	2	4	2	4
138	Female	4	Yes	Other ICUs	3	Associate chief nurse and above	Head nurse	Bachelor's degree	Formal	Yes	Yes, but not strictly enforced	Yes, but not strictly enforced	Doctor	8	1	1	1	1	1	1	1	1	1	1	0	0	1	5	5	5	5	5	5	5	5	5	5	5	5	5	5	5	5	5	5	5	5	5	5
139	Female	2	Yes	Other ICUs	1	Senior nurse	Not have	Junior college or below	Contract	No	Yes, and strictly enforced	Yes, and strictly enforced	Doctor	6	1	1	1	1	1	1	0	1	0	1	1	1	1	4	4	4	4	4	4	4	4	4	3	3	4	4	4	4	3	3	3	3	3	3	3
140	Female	2	Yes	SICU	1	Senior nurse	Not have	Bachelor's degree	Formal	Yes	Not have	Yes, and strictly enforced	Doctor	2	0	0	0	0	1	1	0	0	0	0	0	0	0	3	3	3	2	2	3	3	2	3	2	3	2	3	2	3	2	3	3	3	2	2	3
141	Male	3	No	GICU	3	Nurse-in-charge	Head nurse	Bachelor's degree	Formal	Yes	Yes, but not strictly enforced	Yes, but not strictly enforced	Doctor	5	1	1	1	1	1	1	0	1	1	1	1	1	1	5	5	5	5	5	5	5	5	5	5	5	5	5	5	5	3	4	4	5	4	5	5
142	Female	3	Yes	GICU	3	Nurse-in-charge	Clinical nursing teacher	Bachelor's degree	Contract	No	Yes, but not strictly enforced	Yes, but not strictly enforced	Doctor	2	1	1	1	1	1	1	1	1	1	1	0	1	1	4	4	4	4	4	4	4	4	4	4	4	4	4	4	4	3	2	4	3	3	2	2
143	Female	2	Yes	GICU	2	Senior nurse	Head nurse	Bachelor's degree	Contract	Yes	Yes, but not strictly enforced	Yes, but not strictly enforced	Doctor	9	1	1	1	1	1	1	1	1	0	1	1	0	1	5	5	5	5	5	5	5	5	5	5	5	5	5	5	5	3	3	5	5	3	4	4
144	Female	2	No	GICU	3	Senior nurse	Clinical nursing teacher	Bachelor's degree	Formal	Yes	Yes, and strictly enforced	Yes, but not strictly enforced	Doctor	3	1	1	1	1	1	1	0	1	1	1	1	1	1	5	5	3	4	3	5	5	4	3	3	3	3	3	4	4	3	3	4	3	3	3	3
145	Female	1	No	GICU	2	Senior nurse	Not have	Bachelor's degree	Contract	No	Not have	Yes, and strictly enforced	Doctor	6	1	1	1	1	1	1	0	1	0	1	0	0	1	4	4	4	4	4	4	4	4	4	4	4	4	3	3	3	3	3	3	3	3	3	3
146	Female	3	Yes	GICU	1	Nurse-in-charge	Head nurse	Bachelor's degree	Formal	Yes	Not have	Yes, but not strictly enforced	Doctor	6	1	1	0	0	1	1	1	1	0	0	0	1	1	4	3	3	3	3	4	4	5	4	4	4	3	4	4	4	1	3	4	4	4	4	4
147	Female	3	Yes	Other ICUs	1	Senior nurse	Clinical nursing teacher	Bachelor's degree	Formal	No	Not have	Not have	Nurse	8	1	1	1	1	1	1	1	1	0	1	1	1	1	5	5	5	5	5	5	5	5	5	5	5	5	5	5	5	4	4	4	4	4	5	5
148	Female	2	Yes	Other ICUs	1	Nurse-in-charge	Clinical nursing teacher	Bachelor's degree	Contract	No	Not have	Yes, and strictly enforced	Nurse	8	1	1	1	1	1	1	1	0	0	0	0	1	1	5	5	4	5	5	5	5	5	3	3	4	5	3	5	5	2	2	2	2	2	2	2
149	Female	1	Yes	GICU	2	Senior nurse	Clinical nursing teacher	Bachelor's degree	Contract	No	Yes, but not strictly enforced	Yes, and strictly enforced	Nurse	5	1	1	1	1	1	1	1	1	0	1	0	0	1	4	4	4	4	4	4	4	4	3	3	4	4	4	4	4	3	3	4	3	2	3	3
150	Female	2	Yes	GICU	2	Senior nurse	Nursing team leader	Bachelor's degree	Contract	Yes	Yes, and strictly enforced	Yes, and strictly enforced	Nurse	5	1	1	1	1	1	1	1	0	1	1	0	1	1	4	4	4	4	4	4	4	4	4	4	4	4	4	4	4	3	3	4	3	3	2	2
151	Female	2	No	GICU	2	Senior nurse	Not have	Junior college or below	Other	Yes	Yes, but not strictly enforced	Yes, but not strictly enforced	Doctor	4	1	1	1	1	1	1	1	1	1	1	0	1	1	5	5	4	4	4	4	4	4	4	4	4	4	4	4	4	4	4	4	4	4	4	4
152	Female	3	Yes	GICU	3	Senior nurse	Nursing team leader	Bachelor's degree	Other	Yes	Yes, but not strictly enforced	Not have	Nurse	4	1	1	1	1	1	1	0	0	1	1	1	1	1	4	4	4	4	4	4	4	4	2	4	4	4	4	4	4	3	3	4	2	2	2	4
153	Female	2	No	Other ICUs	3	Nurse-in-charge	Clinical nursing teacher	Bachelor's degree	Other	No	Yes, but not strictly enforced	Yes, but not strictly enforced	Nurse	2	1	1	1	1	1	1	0	0	1	0	0	1	1	4	4	4	4	4	4	4	4	4	4	4	4	4	4	4	2	1	3	2	2	1	1
154	Female	2	Yes	GICU	4	Nurse-in-charge	Nursing team leader	Bachelor's degree	Contract	Yes	Not have	Not have	Doctor	10	1	1	1	1	0	1	1	0	0	0	0	1	1	4	4	4	4	4	4	4	4	4	4	4	4	4	4	4	4	4	4	4	4	4	4
155	Female	3	Yes	GICU	3	Nurse-in-charge	Clinical nursing teacher	Bachelor's degree	Formal	Yes	Yes, but not strictly enforced	Yes, but not strictly enforced	Doctor	5	1	1	0	0	1	1	1	1	0	0	0	0	1	4	4	4	4	4	4	4	4	3	3	4	4	4	4	4	2	3	3	4	3	3	3
156	Female	2	Yes	SICU	1	Senior nurse	Nursing team leader	Bachelor's degree	Contract	Yes	Yes, but not strictly enforced	Not have	Doctor	5	1	1	0	1	0	1	0	1	0	0	0	0	1	4	4	3	3	4	4	4	4	2	3	4	4	4	4	5	2	2	4	4	5	4	4
157	Female	3	Yes	Other ICUs	1	Nurse-in-charge	Nursing team leader	Bachelor's degree	Contract	Yes	Yes, but not strictly enforced	Not have	Doctor	8	1	1	1	1	1	1	1	1	0	1	1	1	1	5	5	5	5	5	5	5	5	5	5	5	5	5	5	5	5	5	5	5	5	5	5
158	Female	3	No	GICU	3	Senior nurse	Clinical nursing teacher	Junior college or below	Contract	No	Not have	Yes, and strictly enforced	Doctor	5	1	1	1	0	1	1	1	0	1	1	0	0	1	4	4	4	4	4	4	4	4	3	4	4	4	3	4	4	2	3	4	2	3	2	3
159	Female	3	Yes	GICU	3	Nurse-in-charge	Clinical nursing teacher	Bachelor's degree	Contract	Yes	Yes, and strictly enforced	Yes, and strictly enforced	Doctor	5	1	1	1	1	1	1	1	1	1	1	1	1	1	5	5	5	5	2	4	5	4	4	4	4	4	4	4	4	2	2	4	2	2	3	3
160	Female	2	No	GICU	3	Nurse-in-charge	Not have	Bachelor's degree	Contract	Yes	Not have	Not have	Doctor	5	1	1	1	1	0	1	1	0	0	1	0	0	1	5	5	5	5	5	5	5	5	5	5	5	5	5	5	5	1	2	2	1	2	1	1
161	Female	3	Yes	Other ICUs	1	Nurse-in-charge	Nursing team leader	Bachelor's degree	Formal	Yes	Not have	Not have	Doctor	6	1	1	1	1	1	1	1	0	0	1	0	1	1	4	3	3	4	4	4	4	3	3	3	4	4	4	4	4	1	1	1	1	1	1	1
162	Female	2	No	Other ICUs	3	Senior nurse	Clinical nursing teacher	Junior college or below	Contract	No	Not have	Not have	Nurse	6	1	1	1	1	1	1	0	0	0	1	0	1	1	4	4	4	4	4	4	4	4	4	4	4	4	4	4	4	2	3	3	3	2	2	3
163	Female	3	Yes	GICU	2	Nurse-in-charge	Clinical nursing teacher	Bachelor's degree	Formal	Yes	Yes, but not strictly enforced	Yes, but not strictly enforced	Doctor	4	1	1	1	1	1	1	1	1	0	1	0	1	1	5	2	4	4	4	4	4	4	4	4	4	4	5	5	5	2	2	4	2	3	3	3
164	Female	2	No	GICU	1	Nurse-in-charge	Nursing team leader	Bachelor's degree	Contract	Yes	Yes, and strictly enforced	Yes, and strictly enforced	Doctor	5	1	0	1	1	1	1	1	1	1	1	1	0	1	5	5	5	5	5	5	5	5	5	4	5	5	5	5	5	2	4	4	3	3	4	5
165	Female	3	Yes	GICU	4	Nurse-in-charge	Not have	Bachelor's degree	Contract	Yes	Yes, but not strictly enforced	Yes, but not strictly enforced	Doctor	8	1	1	1	1	1	1	1	1	1	1	1	1	1	5	5	5	5	5	5	5	5	5	5	5	5	5	5	5	5	5	5	5	5	5	5
166	Female	3	No	GICU	1	Nurse-in-charge	Not have	Bachelor's degree	Contract	No	Not have	Yes, but not strictly enforced	Doctor	8	1	1	1	0	1	1	1	0	1	0	0	1	1	5	5	5	5	5	5	5	5	5	5	5	5	5	5	5	3	3	3	3	3	3	3
167	Female	3	Yes	GICU	3	Nurse-in-charge	Clinical nursing teacher	Bachelor's degree	Formal	Yes	Yes, but not strictly enforced	Yes, but not strictly enforced	Doctor	4	1	1	1	1	1	1	1	1	1	1	1	0	1	5	5	5	5	5	5	5	5	4	4	5	5	5	5	5	3	3	5	5	4	3	3
168	Female	3	Yes	GICU	4	Nurse-in-charge	Clinical nursing teacher	Bachelor's degree	Contract	Yes	Not have	Yes, and strictly enforced	Doctor	2	1	1	1	1	1	1	1	0	0	1	1	1	1	4	4	4	4	4	4	4	4	4	4	4	4	4	4	4	3	3	4	3	3	3	3
169	Female	3	Yes	GICU	4	Nurse-in-charge	Nursing team leader	Bachelor's degree	Formal	Yes	Yes, but not strictly enforced	Yes, but not strictly enforced	Nurse	8	1	1	1	1	1	1	1	1	0	1	1	1	1	3	4	4	3	5	4	4	5	5	4	4	4	4	4	5	3	2	4	4	3	4	4
170	Female	2	Yes	Other ICUs	1	Nurse-in-charge	Not have	Bachelor's degree	Contract	Yes	Yes, and strictly enforced	Yes, and strictly enforced	Nurse	8	1	0	1	1	1	1	1	1	0	0	0	1	1	5	5	5	5	5	5	5	5	5	5	5	5	5	5	5	2	3	3	3	3	3	3
171	Female	3	Yes	GICU	4	Nurse-in-charge	Nursing team leader	Bachelor's degree	Contract	Yes	Not have	Yes, and strictly enforced	Nurse	4	1	1	1	1	1	1	1	1	0	1	0	1	1	5	5	4	4	5	5	5	5	4	5	5	5	5	5	5	1	4	5	4	4	5	5
172	Female	1	No	GICU	2	Senior nurse	Clinical nursing teacher	Bachelor's degree	Contract	Yes	Yes, and strictly enforced	Yes, and strictly enforced	RTs	8	1	1	1	0	1	1	0	1	0	1	0	1	1	4	5	5	5	5	5	5	5	4	4	4	4	4	5	4	4	4	4	4	3	4	4
173	Female	2	Yes	GICU	3	Senior nurse	Not have	Junior college or below	Contract	Yes	Yes, but not strictly enforced	Yes, but not strictly enforced	Doctor	1	1	1	1	1	1	1	1	1	0	1	0	1	1	5	5	5	5	5	5	5	3	3	4	4	5	5	5	5	5	5	5	5	5	5	5
174	Female	3	Yes	GICU	3	Nurse-in-charge	Nursing team leader	Bachelor's degree	Contract	Yes	Yes, and strictly enforced	Yes, and strictly enforced	Doctor	5	1	1	1	1	1	1	0	1	0	0	1	1	1	5	5	4	4	5	5	5	4	3	4	1	4	4	4	4	4	3	4	4	4	4	4
175	Female	2	No	Other ICUs	1	Senior nurse	Head nurse	Bachelor's degree	Formal	Yes	Not have	Not have	Doctor	8	0	0	0	0	0	0	0	0	0	0	0	1	1	5	3	3	3	3	5	5	5	5	3	5	5	5	5	5	1	1	1	1	1	1	1
176	Female	2	Yes	GICU	3	Senior nurse	Clinical nursing teacher	Bachelor's degree	Contract	No	Yes, but not strictly enforced	Yes, and strictly enforced	Doctor	5	1	1	1	1	0	1	1	0	1	1	0	1	1	4	4	3	4	4	4	4	4	4	4	4	4	4	4	4	3	3	3	3	3	3	3
177	Female	3	Yes	Other ICUs	3	Nurse-in-charge	Not have	Bachelor's degree	Contract	Yes	Yes, but not strictly enforced	Yes, but not strictly enforced	RTs	10	1	1	1	1	1	1	0	0	0	1	0	1	1	5	5	5	5	5	5	5	5	4	5	5	5	5	5	5	4	5	5	5	4	5	5
178	Female	2	Yes	GICU	3	Senior nurse	Not have	Junior college or below	Contract	Yes	Yes, and strictly enforced	Yes, and strictly enforced	Nurse	8	1	1	1	1	1	1	0	1	1	0	0	1	1	5	5	5	5	5	5	5	5	4	5	5	5	5	5	5	5	5	5	4	4	5	5
179	Female	2	Yes	GICU	3	Senior nurse	Nursing team leader	Junior college or below	Contract	Yes	Yes, and strictly enforced	Yes, and strictly enforced	Doctor	1	1	1	1	1	1	1	0	0	1	1	1	0	1	5	5	4	3	4	5	5	2	2	2	4	4	3	5	4	2	3	4	4	4	1	4
180	Female	2	No	GICU	3	Nurse-in-charge	Clinical nursing teacher	Bachelor's degree	Contract	Yes	Yes, and strictly enforced	Yes, and strictly enforced	Doctor	10	1	1	1	1	1	0	1	1	0	1	0	1	1	5	5	5	5	5	5	5	5	3	5	5	5	5	5	5	2	5	5	5	5	5	5
181	Male	3	Yes	Other ICUs	1	Nurse	Not have	Bachelor's degree	Contract	Yes	Yes, but not strictly enforced	Yes, but not strictly enforced	Nurse	5	1	1	0	0	1	1	0	0	1	1	0	0	1	1	1	2	2	1	1	1	1	1	1	1	2	2	2	2	1	1	2	2	2	2	2
182	Female	2	Yes	GICU	2	Senior nurse	Clinical nursing teacher	Bachelor's degree	Contract	Yes	Not have	Yes, but not strictly enforced	Doctor	0	0	1	0	1	1	1	0	0	1	0	0	1	1	4	4	4	4	5	5	4	4	4	3	4	5	5	5	5	3	3	4	4	4	3	3
183	Female	2	Yes	Other ICUs	1	Senior nurse	Clinical nursing teacher	Bachelor's degree	Contract	Yes	Yes, but not strictly enforced	Yes, but not strictly enforced	Doctor	8	1	1	1	1	1	1	1	0	1	1	0	1	1	5	5	5	5	5	5	5	5	5	5	5	5	5	5	5	3	3	3	3	3	3	3
184	Female	3	Yes	GICU	4	Nurse-in-charge	Nursing team leader	Bachelor's degree	Contract	Yes	Yes, and strictly enforced	Yes, and strictly enforced	Doctor	9	1	1	1	1	1	1	1	1	1	1	1	1	1	5	5	5	4	5	5	5	4	4	5	4	4	4	5	5	3	3	5	3	3	4	5
185	Female	3	No	GICU	4	Senior nurse	Clinical nursing teacher	Bachelor's degree	Contract	Yes	Not have	Yes, but not strictly enforced	Nurse	10	1	1	1	1	1	1	0	0	1	1	0	1	1	5	4	4	4	4	4	4	5	4	4	5	4	4	4	4	2	5	5	5	4	3	3
186	Female	3	Yes	GICU	3	Nurse-in-charge	Clinical nursing teacher	Bachelor's degree	Contract	Yes	Yes, but not strictly enforced	Yes, and strictly enforced	Doctor	5	1	1	1	1	1	1	1	1	1	1	0	1	1	4	5	5	5	5	5	5	5	3	3	3	4	4	4	4	4	4	4	4	4	4	4
187	Female	3	Yes	GICU	3	Senior nurse	Nursing team leader	Bachelor's degree	Contract	Yes	Not have	Yes, but not strictly enforced	Nurse	5	1	1	0	1	1	1	1	1	0	1	1	1	1	4	4	4	4	4	4	4	4	5	4	4	5	4	4	4	3	3	3	2	2	1	3
188	Female	3	Yes	GICU	1	Nurse-in-charge	Head nurse	Bachelor's degree	Formal	Yes	Yes, but not strictly enforced	Not have	Nurse	8	1	1	1	1	1	1	1	1	0	1	1	1	1	5	4	4	4	4	4	4	4	4	4	4	4	4	4	4	2	3	4	4	4	4	4
189	Female	2	Yes	GICU	2	Nurse-in-charge	Clinical nursing teacher	Bachelor's degree	Formal	Yes	Yes, and strictly enforced	Yes, and strictly enforced	Doctor	9	1	1	1	1	1	1	1	1	1	1	0	0	1	4	4	4	4	4	4	4	4	4	4	4	4	4	4	4	4	4	4	4	4	3	4
190	Female	3	No	Other ICUs	2	Nurse-in-charge	Head nurse	Bachelor's degree	Other	Yes	Yes, and strictly enforced	Yes, and strictly enforced	Doctor	6	1	1	1	1	1	1	0	0	1	1	0	1	1	4	4	4	4	4	4	4	4	4	4	4	4	3	4	4	2	2	3	3	2	3	3
191	Female	3	Yes	GICU	3	Nurse-in-charge	Nursing team leader	Bachelor's degree	Contract	Yes	Yes, but not strictly enforced	Yes, but not strictly enforced	Doctor	4	1	1	1	1	1	1	1	1	1	0	0	1	1	5	5	5	4	5	5	5	4	4	4	5	5	4	4	4	2	1	4	4	3	3	4
192	Female	3	Yes	GICU	3	Associate chief nurse and above	Head nurse	Bachelor's degree	Formal	Yes	Yes, but not strictly enforced	Yes, but not strictly enforced	Doctor	8	1	1	1	1	1	1	1	1	1	1	0	1	1	5	5	5	5	5	5	5	5	4	5	5	5	4	5	5	5	3	4	4	4	3	3
193	Female	2	Yes	Other ICUs	2	Nurse-in-charge	Clinical nursing teacher	Bachelor's degree	Contract	Yes	Yes, but not strictly enforced	Yes, and strictly enforced	Doctor	4	1	1	1	1	1	1	1	1	0	1	1	0	1	4	5	4	5	4	5	5	5	5	4	5	5	5	5	5	5	5	5	2	2	1	2
194	Female	1	Yes	GICU	1	Nurse	Not have	Junior college or below	Contract	No	Yes, but not strictly enforced	Yes, and strictly enforced	Doctor	5	1	1	1	1	1	1	0	1	1	1	1	1	1	5	5	5	5	5	5	5	5	3	3	5	5	5	5	5	3	4	5	5	5	5	5
195	Female	3	Yes	GICU	4	Senior nurse	Nursing team leader	Bachelor's degree	Formal	No	Yes, but not strictly enforced	Not have	Doctor	4	1	1	1	1	1	1	1	1	1	1	0	0	1	5	5	5	5	5	5	5	5	4	5	4	5	5	5	5	4	4	5	4	4	5	5
196	Female	3	Yes	Other ICUs	1	Nurse-in-charge	Clinical nursing teacher	Bachelor's degree	Formal	No	Yes, but not strictly enforced	Yes, and strictly enforced	Doctor	9	1	1	1	0	1	1	0	0	1	1	1	1	1	5	5	5	5	5	5	5	5	3	3	4	4	4	5	5	3	3	3	3	3	2	4
197	Female	3	Yes	GICU	3	Nurse-in-charge	Nursing team leader	Bachelor's degree	Formal	Yes	Yes, and strictly enforced	Not have	Doctor	8	1	1	1	1	1	1	0	0	0	1	1	0	1	4	4	5	5	5	5	5	5	5	3	4	4	4	4	4	3	4	4	4	4	3	4
198	Male	1	Yes	GICU	1	Nurse	Not have	Junior college or below	Contract	No	Yes, and strictly enforced	Yes, and strictly enforced	Doctor	7	1	1	1	1	1	1	0	0	1	1	0	0	1	5	5	5	5	5	5	5	5	5	5	5	5	5	5	5	4	4	4	4	4	4	4
199	Female	1	Yes	Other ICUs	1	Nurse	Not have	Bachelor's degree	Contract	No	Yes, and strictly enforced	Yes, and strictly enforced	Doctor	6	1	1	1	1	1	1	1	1	1	1	1	1	1	5	5	5	5	5	5	5	5	5	5	5	5	5	5	5	4	5	4	5	5	5	5
200	Female	2	Yes	Other ICUs	1	Nurse	Not have	Junior college or below	Other	No	Yes, and strictly enforced	Yes, and strictly enforced	Doctor	8	1	1	1	0	1	1	1	0	1	1	1	1	1	4	4	4	4	4	4	4	4	4	4	4	4	4	4	4	4	4	4	4	4	4	4
201	Female	3	Yes	Other ICUs	3	Nurse-in-charge	Clinical nursing teacher	Bachelor's degree	Formal	Yes	Yes, but not strictly enforced	Yes, and strictly enforced	Doctor	8	1	1	1	1	1	1	1	0	1	1	0	0	1	5	5	5	5	5	5	5	5	5	3	5	5	5	5	5	3	4	4	3	4	4	4
202	Female	3	Yes	Other ICUs	3	Nurse-in-charge	Clinical nursing teacher	Bachelor's degree	Contract	No	Yes, but not strictly enforced	Yes, but not strictly enforced	Doctor	7	1	1	1	0	1	1	1	0	0	0	0	1	1	4	4	4	4	4	4	4	4	4	4	4	4	4	4	4	3	3	4	3	3	3	4
203	Female	2	Yes	Other ICUs	1	Nurse	Not have	Junior college or below	Contract	Yes	Yes, and strictly enforced	Yes, and strictly enforced	Nurse	8	1	1	1	1	1	1	1	0	0	0	0	1	1	4	4	4	4	4	4	4	4	4	4	4	4	4	4	4	2	2	2	2	2	2	2
204	Female	1	Yes	Other ICUs	1	Nurse	Not have	Junior college or below	Contract	No	Yes, and strictly enforced	Yes, and strictly enforced	Doctor	6	1	1	1	1	1	1	1	1	0	1	1	0	1	4	4	4	4	4	4	4	4	4	4	4	4	4	4	4	4	4	4	4	4	4	4
205	Female	2	Yes	GICU	3	Senior nurse	Nursing team leader	Junior college or below	Contract	No	Yes, and strictly enforced	Yes, and strictly enforced	Doctor	8	1	1	1	1	1	1	1	1	0	1	1	1	1	5	5	5	5	5	5	5	5	4	5	4	5	5	5	5	3	3	4	3	4	3	4
206	Female	2	Yes	SICU	3	Senior nurse	Not have	Bachelor's degree	Other	No	Yes, and strictly enforced	Yes, and strictly enforced	Doctor	5	1	1	1	1	1	1	1	1	0	1	1	1	1	5	5	5	5	5	5	5	5	5	5	5	5	5	5	5	5	5	5	5	5	5	5
207	Female	3	Yes	Other ICUs	2	Senior nurse	Clinical nursing teacher	Bachelor's degree	Formal	No	Not have	Not have	Doctor	3	1	1	1	1	0	1	1	0	0	0	0	1	1	5	5	5	5	5	5	5	5	3	5	5	4	4	4	4	4	4	4	4	4	4	5
208	Male	3	Yes	Other ICUs	3	Nurse-in-charge	Nursing team leader	Bachelor's degree	Formal	Yes	Yes, and strictly enforced	Yes, and strictly enforced	Doctor	5	1	1	1	1	1	1	1	1	1	1	1	1	1	5	5	5	5	5	5	5	5	5	5	5	5	5	5	5	4	4	4	5	5	5	5
209	Female	2	Yes	GICU	3	Nurse-in-charge	Nursing team leader	Bachelor's degree	Other	Yes	Yes, but not strictly enforced	Yes, but not strictly enforced	RTs	6	1	1	1	1	1	1	1	1	0	1	0	1	1	4	4	4	4	4	4	4	4	4	4	4	4	4	4	4	2	2	4	2	3	1	1
210	Female	3	Yes	GICU	4	Nurse-in-charge	Nursing team leader	Bachelor's degree	Contract	Yes	Not have	Not have	Doctor	5	1	1	1	1	0	0	1	0	1	0	0	0	1	5	5	5	5	5	5	5	5	4	5	5	5	5	5	5	2	3	3	3	3	3	3
211	Female	3	Yes	GICU	3	Nurse-in-charge	Nursing team leader	Master degree or above	Formal	Yes	Yes, but not strictly enforced	Yes, and strictly enforced	Doctor	8	1	0	1	1	1	1	1	1	0	1	1	1	1	4	5	3	4	4	4	4	4	3	3	4	4	4	4	4	4	4	5	4	4	5	5
212	Female	4	Yes	EICU	5	Associate chief nurse and above	Head nurse	Bachelor's degree	Formal	Yes	Yes, and strictly enforced	Yes, and strictly enforced	Doctor	8	1	1	1	1	1	1	1	0	1	1	1	0	1	5	5	5	5	5	5	5	5	3	3	4	5	5	5	5	4	4	5	4	4	3	4
213	Female	3	Yes	Other ICUs	5	Nurse-in-charge	Clinical nursing teacher	Bachelor's degree	Formal	Yes	Yes, but not strictly enforced	Not have	Doctor	3	1	1	1	1	1	1	1	1	0	1	1	0	1	4	4	4	4	4	4	4	4	4	4	4	4	4	4	4	4	4	4	4	4	4	4
214	Female	2	Yes	GICU	3	Nurse-in-charge	Clinical nursing teacher	Bachelor's degree	Contract	Yes	Yes, but not strictly enforced	Yes, but not strictly enforced	Doctor	5	1	1	1	1	1	1	1	1	1	1	1	1	1	5	5	5	5	5	5	5	5	5	5	5	5	5	5	5	4	4	4	4	4	4	4
215	Female	2	Yes	GICU	3	Nurse-in-charge	Nursing team leader	Bachelor's degree	Formal	Yes	Yes, and strictly enforced	Yes, and strictly enforced	Doctor	7	1	1	1	1	1	1	0	1	1	1	1	1	1	2	2	2	2	4	4	4	4	2	2	2	2	2	2	2	2	2	2	3	1	2	3
216	Female	3	Yes	GICU	1	Nurse-in-charge	Not have	Bachelor's degree	Other	Yes	Yes, but not strictly enforced	Yes, but not strictly enforced	Doctor	6	0	0	0	0	0	0	1	0	0	0	0	0	1	4	4	4	4	4	4	4	4	4	4	4	4	4	4	4	4	4	4	4	4	4	4
217	Female	3	Yes	GICU	4	Nurse-in-charge	Head nurse	Bachelor's degree	Formal	Yes	Yes, but not strictly enforced	Yes, and strictly enforced	RTs	10	1	1	1	1	1	0	0	0	0	1	0	0	1	5	5	5	5	5	5	5	5	5	5	5	5	5	5	5	2	2	2	2	2	2	2
218	Female	4	Yes	GICU	5	Nurse-in-charge	Clinical nursing teacher	Bachelor's degree	Contract	Yes	Yes, but not strictly enforced	Yes, but not strictly enforced	RTs	6	1	1	1	1	1	1	1	1	1	1	0	1	1	5	5	5	5	5	5	5	5	4	4	4	4	4	4	4	3	2	3	2	3	2	3
219	Male	1	Yes	SICU	1	Nurse	Not have	Junior college or below	Contract	No	Yes, and strictly enforced	Yes, and strictly enforced	Doctor	6	1	1	1	1	1	1	1	0	1	1	0	1	1	5	5	5	5	5	5	5	5	4	4	4	5	5	5	5	4	4	4	4	4	4	4
220	Female	3	Yes	GICU	4	Nurse-in-charge	Clinical nursing teacher	Bachelor's degree	Formal	Yes	Yes, but not strictly enforced	Yes, but not strictly enforced	Doctor	2	1	1	1	1	1	1	1	1	1	1	1	1	1	5	5	5	5	5	5	5	4	5	5	3	4	4	4	4	3	3	4	4	4	4	4
221	Female	2	Yes	GICU	1	Senior nurse	Not have	Bachelor's degree	Contract	No	Yes, and strictly enforced	Yes, and strictly enforced	RTs	6	1	1	1	1	1	1	1	1	1	1	0	1	1	4	4	4	4	4	4	4	4	4	4	4	4	4	4	4	4	4	4	4	4	4	4
222	Male	2	Yes	GICU	2	Nurse-in-charge	Not have	Bachelor's degree	Contract	Yes	Yes, but not strictly enforced	Yes, but not strictly enforced	RTs	5	1	1	1	1	1	1	1	1	1	1	1	1	1	5	5	5	5	5	5	5	5	5	5	5	5	5	5	5	5	5	5	5	5	5	5
223	Female	3	Yes	GICU	3	Nurse-in-charge	Not have	Bachelor's degree	Contract	No	Yes, but not strictly enforced	Yes, but not strictly enforced	Doctor	2	0	0	0	0	1	1	1	1	0	0	0	1	1	5	5	5	5	5	5	5	5	3	3	3	5	4	4	4	1	1	1	2	1	1	1
224	Male	1	Yes	GICU	2	Senior nurse	Not have	Junior college or below	Contract	No	Yes, but not strictly enforced	Yes, but not strictly enforced	RTs	6	1	1	1	1	0	1	1	0	1	1	0	1	1	3	3	3	3	3	3	3	3	3	3	3	3	4	4	4	3	3	3	3	3	3	3
225	Male	3	Yes	GICU	3	Nurse-in-charge	Not have	Bachelor's degree	Contract	No	Not have	Not have	Doctor	6	1	1	0	0	0	1	1	1	0	0	0	0	1	3	3	3	3	3	3	3	3	3	3	3	3	3	3	3	1	1	1	1	1	1	1
226	Female	3	Yes	GICU	3	Senior nurse	Not have	Bachelor's degree	Contract	Yes	Yes, but not strictly enforced	Yes, and strictly enforced	RTs	6	1	1	1	1	1	1	0	0	0	1	1	1	1	3	4	4	4	4	4	4	4	4	4	4	4	4	4	4	4	4	4	4	4	4	4
227	Female	2	Yes	GICU	2	Senior nurse	Not have	Bachelor's degree	Contract	No	Yes, and strictly enforced	Yes, and strictly enforced	Doctor	7	1	1	1	1	1	1	1	1	0	1	1	0	1	5	4	4	4	4	4	4	3	3	4	4	4	4	4	4	3	4	4	4	4	3	4
228	Female	2	Yes	GICU	2	Senior nurse	Clinical nursing teacher	Bachelor's degree	Contract	Yes	Yes, and strictly enforced	Yes, and strictly enforced	Doctor	5	1	1	1	1	1	1	1	1	1	1	1	1	1	5	5	5	5	5	5	5	4	3	3	4	4	4	4	4	4	4	5	5	5	4	5
229	Female	3	Yes	GICU	4	Senior nurse	Not have	Bachelor's degree	Contract	Yes	Yes, and strictly enforced	Yes, and strictly enforced	RTs	8	1	1	0	0	1	1	0	1	0	0	0	0	1	4	5	4	4	4	4	4	4	4	4	4	4	4	4	4	3	3	4	3	3	3	3
230	Female	4	Yes	GICU	5	Associate chief nurse and above	Nursing team leader	Bachelor's degree	Formal	Yes	Yes, but not strictly enforced	Yes, but not strictly enforced	Doctor	4	1	1	1	1	1	1	1	1	0	0	0	0	1	4	4	4	4	5	4	5	4	4	4	3	4	3	4	4	4	3	5	4	3	3	4
231	Female	3	Yes	GICU	4	Nurse-in-charge	Not have	Bachelor's degree	Contract	Yes	Yes, and strictly enforced	Yes, and strictly enforced	Doctor	8	1	1	1	1	1	1	1	1	0	1	1	1	1	5	5	5	4	5	4	4	4	3	3	4	5	4	5	5	4	4	4	4	4	4	4
232	Female	1	Yes	GICU	1	Senior nurse	Not have	Bachelor's degree	Contract	No	Yes, and strictly enforced	Yes, and strictly enforced	Doctor	8	1	1	1	1	1	1	1	1	1	1	1	1	1	5	5	5	5	5	5	5	5	2	2	4	5	5	5	5	2	2	2	3	2	2	4
233	Male	2	Yes	GICU	2	Nurse-in-charge	Nursing team leader	Bachelor's degree	Formal	Yes	Yes, and strictly enforced	Yes, and strictly enforced	Doctor	4	1	1	1	1	1	1	1	1	1	1	1	1	1	5	5	5	5	5	5	5	5	3	3	3	5	5	5	5	5	5	5	5	5	5	5
234	Female	3	Yes	GICU	3	Senior nurse	Not have	Bachelor's degree	Contract	No	Yes, and strictly enforced	Yes, and strictly enforced	Doctor	6	1	1	1	1	1	1	1	1	1	1	1	0	1	4	4	4	4	5	5	5	5	3	2	4	4	3	5	5	2	3	3	3	3	1	4
235	Male	3	Yes	GICU	3	Nurse-in-charge	Head nurse	Bachelor's degree	Formal	Yes	Yes, and strictly enforced	Yes, and strictly enforced	Doctor	1	1	1	1	1	1	1	1	1	0	0	0	1	1	5	5	5	5	5	5	5	3	5	5	5	5	5	5	5	2	2	4	3	3	2	3
236	Male	2	Yes	GICU	3	Senior nurse	Not have	Bachelor's degree	Formal	Yes	Not have	Yes, and strictly enforced	Doctor	6	1	1	1	1	1	1	1	1	1	1	1	0	1	4	4	4	4	4	4	4	4	4	4	4	4	4	4	4	4	4	4	4	4	4	4
237	Female	1	Yes	GICU	1	Senior nurse	Not have	Bachelor's degree	Contract	No	Yes, and strictly enforced	Yes, and strictly enforced	Doctor	2	1	1	1	1	1	1	1	1	0	1	1	0	1	5	5	5	5	5	5	5	1	5	5	3	3	4	4	5	3	3	5	5	3	4	4
238	Female	3	Yes	GICU	3	Nurse-in-charge	Nursing team leader	Bachelor's degree	Contract	Yes	Yes, but not strictly enforced	Yes, but not strictly enforced	Doctor	8	1	1	1	1	1	1	1	0	1	1	1	1	1	4	4	4	4	4	4	4	4	4	4	4	4	4	4	4	4	4	4	4	4	4	4
239	Female	1	Yes	GICU	2	Senior nurse	Not have	Junior college or below	Contract	No	Yes, and strictly enforced	Yes, and strictly enforced	Doctor	9	1	1	1	1	1	1	1	1	0	1	1	1	1	5	5	5	5	5	5	5	5	5	5	5	5	5	5	5	3	4	4	4	4	4	4
240	Female	3	Yes	GICU	3	Nurse-in-charge	Nursing team leader	Bachelor's degree	Contract	No	Yes, but not strictly enforced	Yes, but not strictly enforced	Doctor	4	1	1	1	0	0	1	1	0	0	0	0	1	1	4	4	4	4	4	4	4	4	3	3	4	4	4	4	4	3	1	1	1	1	1	1
241	Female	2	Yes	GICU	2	Senior nurse	Clinical nursing teacher	Bachelor's degree	Formal	No	Yes, but not strictly enforced	Yes, and strictly enforced	Doctor	5	1	1	1	1	1	1	1	0	0	0	0	0	1	5	5	5	5	5	5	5	5	5	5	5	5	5	5	5	3	5	5	3	5	3	5
242	Female	2	Yes	GICU	2	Senior nurse	Not have	Junior college or below	Contract	No	Yes, and strictly enforced	Yes, and strictly enforced	Doctor	10	1	1	1	1	1	1	1	1	0	1	1	0	1	5	5	5	5	5	5	5	5	5	5	5	5	5	5	5	5	5	5	5	5	5	5
243	Female	1	Yes	GICU	2	Nurse-in-charge	Not have	Bachelor's degree	Contract	No	Yes, and strictly enforced	Yes, and strictly enforced	Doctor	8	1	1	1	1	1	1	1	1	0	1	1	1	1	5	5	5	5	5	5	5	5	5	5	5	5	5	5	5	5	5	5	5	5	5	5
244	Female	3	Yes	GICU	4	Nurse-in-charge	Clinical nursing teacher	Bachelor's degree	Contract	No	Yes, but not strictly enforced	Yes, and strictly enforced	Doctor	4	1	1	1	1	1	1	1	1	1	1	0	1	1	5	4	4	4	4	4	4	4	4	4	4	4	4	4	4	3	3	3	4	4	4	4
245	Female	1	Yes	GICU	1	Nurse	Not have	Bachelor's degree	Other	No	Not have	Yes, and strictly enforced	RTs	6	1	0	0	0	1	1	1	1	0	1	1	1	1	4	4	4	4	4	4	4	4	4	4	4	4	4	4	4	4	4	4	4	4	4	4
246	Female	1	Yes	GICU	1	Nurse	Not have	Bachelor's degree	Contract	No	Yes, and strictly enforced	Yes, and strictly enforced	Doctor	7	1	1	1	1	1	1	0	0	1	1	0	1	1	5	5	5	5	5	5	5	5	2	2	2	5	5	5	5	3	2	3	2	3	3	3
247	Female	3	Yes	GICU	3	Nurse-in-charge	Clinical nursing teacher	Bachelor's degree	Contract	No	Yes, and strictly enforced	Yes, and strictly enforced	Doctor	4	0	1	1	1	1	1	1	1	0	1	0	0	1	5	5	5	5	5	5	5	5	5	5	5	5	5	5	5	5	5	5	5	4	4	4
248	Female	3	Yes	GICU	3	Nurse-in-charge	Nursing team leader	Bachelor's degree	Contract	Yes	Yes, and strictly enforced	Yes, and strictly enforced	RTs	4	1	1	1	1	1	1	1	0	1	1	0	1	1	5	5	5	5	5	5	5	5	5	5	5	5	5	5	5	5	5	5	5	5	5	5
249	Female	3	Yes	GICU	4	Nurse-in-charge	Nursing team leader	Bachelor's degree	Contract	No	Yes, and strictly enforced	Yes, and strictly enforced	RTs	10	1	1	1	1	1	1	1	1	1	1	1	1	1	5	5	5	5	5	5	5	5	5	5	5	5	5	5	5	5	5	5	5	5	5	5
250	Female	1	Yes	GICU	1	Nurse	Not have	Junior college or below	Contract	No	Yes, and strictly enforced	Yes, and strictly enforced	Doctor	9	1	1	1	1	1	1	1	1	0	1	0	0	1	5	4	4	4	4	4	4	4	3	4	4	4	3	4	4	2	2	2	1	2	3	3
251	Female	1	Yes	GICU	1	Nurse	Not have	Bachelor's degree	Other	No	Yes, and strictly enforced	Yes, and strictly enforced	RTs	8	1	1	1	1	1	1	1	1	0	1	1	0	1	5	5	5	5	5	5	5	5	5	5	5	5	5	5	5	3	3	3	3	3	3	3
252	Female	2	Yes	GICU	2	Senior nurse	Not have	Bachelor's degree	Contract	No	Yes, and strictly enforced	Yes, and strictly enforced	Doctor	8	1	1	1	1	1	1	1	0	0	0	1	0	1	4	4	4	4	4	4	4	4	4	4	4	4	4	4	4	3	4	4	4	4	4	3
253	Female	2	Yes	GICU	1	Senior nurse	Not have	Bachelor's degree	Contract	No	Yes, but not strictly enforced	Yes, and strictly enforced	Doctor	4	1	1	1	1	1	1	1	1	0	0	1	1	1	5	5	5	5	5	4	5	4	5	3	5	5	5	5	5	3	3	3	3	3	3	5
254	Female	3	Yes	GICU	3	Nurse-in-charge	Clinical nursing teacher	Bachelor's degree	Contract	No	Yes, but not strictly enforced	Yes, and strictly enforced	Doctor	5	1	1	1	0	1	1	1	1	1	1	0	1	1	4	3	4	4	4	4	4	4	3	4	4	4	4	4	4	3	3	4	4	4	3	4
255	Female	1	Yes	GICU	2	Senior nurse	Not have	Bachelor's degree	Contract	No	Yes, and strictly enforced	Yes, and strictly enforced	Doctor	6	1	1	1	1	1	1	1	0	0	1	1	1	1	5	5	5	5	5	5	5	5	2	3	4	5	5	5	5	3	3	3	3	2	2	5
256	Female	3	Yes	GICU	3	Nurse-in-charge	Clinical nursing teacher	Master degree or above	Formal	No	Yes, and strictly enforced	Yes, and strictly enforced	Doctor	3	1	1	1	1	1	1	1	0	1	0	1	1	1	5	5	3	4	4	4	4	4	4	3	4	4	4	4	4	2	2	4	5	2	1	3
257	Female	2	Yes	GICU	1	Nurse	Not have	Bachelor's degree	Other	No	Yes, and strictly enforced	Yes, and strictly enforced	Doctor	8	1	1	1	1	1	1	1	1	1	1	1	1	1	5	5	5	5	5	5	5	5	4	4	5	5	5	4	5	5	5	5	5	4	4	5
258	Female	3	Yes	GICU	4	Nurse-in-charge	Clinical nursing teacher	Bachelor's degree	Contract	No	Yes, and strictly enforced	Yes, and strictly enforced	Doctor	8	1	1	1	1	1	1	1	1	1	1	1	1	1	4	4	4	4	4	4	4	4	4	4	4	4	4	4	4	3	3	4	4	4	3	4
259	Male	2	Yes	GICU	3	Nurse-in-charge	Clinical nursing teacher	Bachelor's degree	Formal	Yes	Yes, and strictly enforced	Yes, and strictly enforced	Doctor	10	1	1	1	1	1	1	1	1	0	1	1	0	1	5	5	5	5	5	5	5	5	5	5	5	5	5	5	5	5	5	5	5	5	5	5
260	Female	1	Yes	GICU	1	Nurse	Not have	Bachelor's degree	Contract	No	Yes, and strictly enforced	Yes, and strictly enforced	Doctor	6	1	1	1	1	1	1	1	0	0	1	0	1	1	5	4	5	5	5	5	5	5	4	4	3	4	4	4	4	4	4	5	4	4	4	4
261	Female	1	Yes	GICU	1	Senior nurse	Not have	Bachelor's degree	Contract	No	Yes, and strictly enforced	Yes, and strictly enforced	Doctor	6	1	1	1	1	1	1	1	0	1	1	0	1	1	5	5	5	5	5	5	5	5	3	3	5	5	5	5	5	3	3	2	3	1	1	1
262	Male	1	Yes	GICU	1	Nurse	Not have	Junior college or below	Contract	No	Yes, and strictly enforced	Yes, and strictly enforced	Doctor	6	1	1	1	1	1	1	1	1	0	1	1	1	1	5	5	5	5	5	5	5	5	5	5	5	5	5	5	5	5	5	5	5	5	5	5
263	Female	2	Yes	EICU	2	Nurse-in-charge	Nursing team leader	Bachelor's degree	Contract	Yes	Yes, but not strictly enforced	Yes, and strictly enforced	Doctor	10	1	1	1	1	1	1	1	1	0	1	1	1	1	5	5	5	5	5	5	5	5	5	5	5	5	5	5	5	5	5	5	5	5	5	5
264	Male	3	Yes	Other ICUs	3	Nurse-in-charge	Head nurse	Bachelor's degree	Formal	Yes	Yes, and strictly enforced	Yes, and strictly enforced	RTs	6	1	1	1	1	1	1	1	1	1	1	0	1	1	5	5	5	5	5	4	4	4	5	5	5	5	5	5	5	5	5	5	5	5	5	5
265	Female	3	Yes	EICU	4	Nurse-in-charge	Not have	Bachelor's degree	Contract	No	Yes, and strictly enforced	Yes, and strictly enforced	Doctor	6	1	1	1	1	1	1	1	1	1	1	1	1	1	5	5	5	5	5	5	5	5	5	5	5	5	5	5	5	5	5	5	5	5	5	5
266	Male	1	Yes	GICU	2	Senior nurse	Not have	Bachelor's degree	Contract	Yes	Yes, but not strictly enforced	Yes, and strictly enforced	Nurse	7	1	1	1	1	1	1	1	1	0	1	1	0	1	5	5	5	5	5	4	4	4	4	4	4	4	4	4	4	4	4	4	4	4	4	4
267	Female	1	No	GICU	1	Nurse	Not have	Junior college or below	Other	No	Yes, and strictly enforced	Yes, and strictly enforced	Doctor	4	1	1	1	1	1	1	1	1	1	1	1	1	1	4	5	4	4	4	4	4	3	3	3	4	4	4	4	4	3	3	3	3	3	1	2
268	Male	3	Yes	GICU	3	Senior nurse	Not have	Bachelor's degree	Contract	Yes	Yes, and strictly enforced	Yes, and strictly enforced	Doctor	8	1	1	1	1	1	1	1	0	0	1	1	1	1	4	4	4	4	4	4	4	4	4	4	4	4	4	4	4	4	4	4	4	4	4	4
269	Male	3	Yes	GICU	5	Nurse-in-charge	Nursing team leader	Bachelor's degree	Contract	Yes	Yes, and strictly enforced	Yes, and strictly enforced	Doctor	8	1	1	1	1	1	1	1	0	0	1	1	0	1	5	5	4	4	5	5	5	4	2	3	3	4	3	5	5	4	3	4	3	3	4	3
270	Male	2	Yes	GICU	2	Senior nurse	Not have	Junior college or below	Other	No	Yes, and strictly enforced	Yes, and strictly enforced	Doctor	9	1	1	1	1	1	1	0	0	0	1	0	0	1	5	5	5	5	5	5	5	5	5	5	5	5	5	5	5	4	4	4	4	4	4	4
271	Female	2	No	GICU	1	Nurse	Not have	Junior college or below	Other	No	Yes, but not strictly enforced	Yes, but not strictly enforced	Doctor	5	1	1	0	0	0	0	0	0	0	0	0	0	1	4	4	4	4	4	4	4	4	4	4	4	4	4	4	4	4	4	4	4	4	4	4
272	Male	2	Yes	GICU	2	Senior nurse	Nursing team leader	Bachelor's degree	Contract	No	Yes, but not strictly enforced	Yes, but not strictly enforced	Doctor	4	1	1	1	1	1	1	0	0	0	1	0	1	1	5	4	4	4	4	4	4	3	3	4	4	3	3	4	4	3	2	4	2	2	2	2
273	Male	1	No	GICU	1	Nurse	Not have	Junior college or below	Contract	No	Yes, but not strictly enforced	Yes, but not strictly enforced	Doctor	6	1	1	1	1	1	1	0	0	0	0	0	0	1	4	4	4	4	4	4	4	4	4	4	4	4	4	4	4	2	2	2	2	4	4	4
274	Female	2	Yes	GICU	2	Senior nurse	Clinical nursing teacher	Bachelor's degree	Contract	No	Not have	Not have	Doctor	8	1	1	1	1	1	1	1	1	1	1	0	0	1	5	5	5	5	5	5	5	5	5	5	5	5	5	5	5	5	5	5	5	5	5	5
275	Female	3	Yes	GICU	4	Nurse-in-charge	Nursing team leader	Bachelor's degree	Contract	No	Yes, but not strictly enforced	Yes, but not strictly enforced	Doctor	9	1	1	1	1	1	1	1	1	0	1	0	0	1	5	5	5	5	5	5	5	5	5	5	5	5	5	5	5	5	5	5	5	5	5	5
276	Female	1	Yes	GICU	1	Nurse	Not have	Junior college or below	Other	No	Yes, and strictly enforced	Yes, and strictly enforced	Doctor	8	1	1	1	1	1	1	1	1	0	1	1	1	1	4	4	4	4	4	4	4	4	4	4	4	4	4	4	4	4	4	3	3	3	3	4
277	Female	2	No	GICU	2	Senior nurse	Not have	Junior college or below	Contract	No	Not have	Yes, and strictly enforced	Doctor	5	1	1	1	1	1	1	1	1	1	0	0	0	1	4	4	4	4	4	4	4	4	4	4	4	4	4	4	4	4	4	4	4	4	4	4
278	Female	2	Yes	GICU	1	Nurse	Not have	Bachelor's degree	Contract	No	Not have	Yes, and strictly enforced	Nurse	5	1	1	1	1	1	1	1	1	1	1	1	1	1	4	4	4	4	4	4	4	4	4	4	4	4	4	4	4	4	4	4	4	4	4	4
279	Male	1	Yes	GICU	1	Nurse	Not have	Junior college or below	Contract	No	Yes, but not strictly enforced	Yes, but not strictly enforced	Doctor	6	1	1	1	1	1	1	1	0	0	1	1	1	0	4	4	4	4	4	4	4	4	4	4	4	4	4	4	4	4	4	4	4	4	4	4
280	Female	1	Yes	GICU	1	Nurse	Not have	Bachelor's degree	Contract	No	Yes, and strictly enforced	Yes, and strictly enforced	Doctor	6	1	1	1	1	1	1	1	1	0	1	1	0	1	5	5	5	5	5	5	5	5	5	5	5	5	5	5	5	5	5	5	5	5	5	5
281	Female	2	Yes	GICU	2	Nurse-in-charge	Not have	Bachelor's degree	Other	No	Yes, and strictly enforced	Yes, and strictly enforced	Doctor	6	1	1	1	1	1	1	0	0	1	1	0	1	1	5	5	5	5	5	5	5	5	4	4	4	3	3	3	3	4	4	4	4	4	4	4
282	Female	2	Yes	GICU	2	Senior nurse	Nursing team leader	Bachelor's degree	Contract	No	Yes, but not strictly enforced	Yes, but not strictly enforced	Doctor	5	1	1	1	1	1	1	1	1	0	1	0	0	1	5	4	3	3	5	5	5	3	4	3	4	3	3	4	4	2	2	2	2	2	3	4
283	Female	2	Yes	GICU	3	Senior nurse	Not have	Bachelor's degree	Contract	No	Yes, and strictly enforced	Yes, and strictly enforced	Doctor	8	1	1	1	1	1	1	1	1	0	1	1	0	1	4	4	4	4	4	4	4	4	4	4	4	4	4	4	4	4	4	4	4	4	4	4
284	Female	2	Yes	Other ICUs	2	Nurse-in-charge	Nursing team leader	Bachelor's degree	Formal	Yes	Yes, and strictly enforced	Yes, and strictly enforced	Doctor	7	1	1	1	1	0	1	1	0	1	1	0	1	1	5	5	5	5	5	5	5	5	5	5	5	5	5	5	5	2	3	5	5	4	4	5
285	Female	3	Yes	GICU	3	Nurse-in-charge	Clinical nursing teacher	Master degree or above	Other	Yes	Yes, and strictly enforced	Yes, and strictly enforced	Doctor	10	1	1	1	1	1	1	1	1	1	0	0	1	1	5	5	5	5	5	5	5	5	5	5	5	5	5	5	5	5	5	5	5	5	5	5
286	Female	3	Yes	GICU	3	Senior nurse	Nursing team leader	Bachelor's degree	Other	Yes	Yes, but not strictly enforced	Yes, and strictly enforced	Doctor	8	1	1	1	1	1	1	1	1	1	1	1	0	1	4	4	4	4	4	4	4	4	3	3	3	4	4	4	4	3	3	4	3	3	3	3
287	Female	3	Yes	Other ICUs	4	Nurse-in-charge	Clinical nursing teacher	Bachelor's degree	Contract	Yes	Yes, but not strictly enforced	Yes, but not strictly enforced	RTs	8	1	1	1	1	1	1	1	1	1	0	0	1	1	5	5	5	5	5	5	5	5	5	5	5	5	5	5	5	4	4	4	4	4	4	4
288	Female	3	Yes	EICU	3	Senior nurse	Nursing team leader、Clinical nursing teacher	Bachelor's degree	Contract	Yes	Yes, but not strictly enforced	Yes, but not strictly enforced	Doctor	6	1	1	1	1	1	1	1	1	1	1	1	1	1	5	5	5	5	5	5	5	5	4	5	5	5	5	5	5	5	5	5	3	5	4	5
289	Female	3	Yes	SICU	4	Nurse-in-charge	Nursing team leader	Bachelor's degree	Contract	Yes	Yes, but not strictly enforced	Not have	Nurse	8	1	1	1	0	0	0	0	0	0	0	0	0	1	4	4	4	4	4	4	4	4	4	4	4	4	4	4	4	3	3	4	4	4	4	3
290	Male	3	Yes	GICU	3	Nurse-in-charge	Nursing team leader	Bachelor's degree	Contract	Yes	Yes, but not strictly enforced	Yes, but not strictly enforced	Doctor	5	1	1	0	0	1	1	0	1	0	1	1	1	1	4	4	5	5	5	5	5	5	3	3	4	4	4	3	3	2	2	4	4	2	2	3
291	Female	3	Yes	GICU	4	Nurse-in-charge	Clinical nursing teacher	Junior college or below	Contract	Yes	Not have	Not have	Doctor	0	1	1	1	1	1	1	1	1	1	1	1	1	1	5	5	5	5	4	4	3	3	3	3	4	4	4	4	4	2	3	4	2	3	3	3
292	Female	3	Yes	EICU	4	Associate chief nurse and above	Head nurse	Bachelor's degree	Formal	Yes	Not have	Yes, but not strictly enforced	Doctor	4	1	1	1	1	1	1	0	1	1	1	0	1	1	5	5	5	5	5	5	5	5	3	3	4	4	4	5	5	3	3	3	3	3	3	3
293	Female	3	Yes	GICU	3	Nurse-in-charge	Clinical nursing teacher	Bachelor's degree	Formal	Yes	Yes, but not strictly enforced	Yes, but not strictly enforced	RTs	8	1	1	1	1	1	1	1	0	0	1	0	1	1	4	4	4	4	4	4	4	4	4	4	4	4	4	4	4	3	3	3	3	3	3	3
294	Female	3	Yes	Other ICUs	3	Nurse-in-charge	Clinical nursing teacher	Bachelor's degree	Contract	Yes	Yes, but not strictly enforced	Yes, and strictly enforced	Doctor	8	1	1	1	1	1	1	0	1	0	1	0	1	1	5	5	5	5	5	5	5	5	5	5	5	5	4	5	5	4	3	5	4	3	3	4
295	Male	2	Yes	Other ICUs	3	Senior nurse	Nursing team leader	Bachelor's degree	Formal	Yes	Yes, but not strictly enforced	Yes, and strictly enforced	Doctor	5	1	1	1	0	1	1	0	1	1	1	0	0	1	5	4	4	4	5	5	5	5	4	4	4	5	5	5	5	3	2	5	5	5	4	4
296	Female	3	No	GICU	4	Nurse-in-charge	Nursing team leader、Clinical nursing teacher	Bachelor's degree	Contract	Yes	Yes, but not strictly enforced	Yes, but not strictly enforced	Doctor	4	1	1	1	1	1	1	1	0	1	1	0	1	1	5	5	5	5	5	5	5	5	4	4	5	5	5	5	5	5	3	4	3	3	3	5
297	Female	3	Yes	GICU	3	Nurse-in-charge	Nursing team leader	Bachelor's degree	Formal	Yes	Yes, but not strictly enforced	Yes, but not strictly enforced	Doctor	2	1	1	1	1	1	1	0	0	0	1	0	1	1	5	4	4	4	5	4	4	3	2	2	3	4	3	4	3	3	3	3	3	3	2	2
298	Female	3	Yes	GICU	3	Nurse-in-charge	Head nurse	Bachelor's degree	Contract	Yes	Yes, but not strictly enforced	Yes, and strictly enforced	Doctor	2	1	0	1	1	1	1	0	1	1	1	1	1	1	5	4	3	3	4	4	4	4	2	2	4	4	4	4	4	2	3	4	3	3	2	4
299	Female	3	Yes	GICU	4	Nurse-in-charge	Clinical nursing teacher	Bachelor's degree	Contract	Yes	Yes, and strictly enforced	Yes, and strictly enforced	Doctor	6	1	1	1	1	1	1	1	1	0	1	1	1	1	4	4	4	4	5	5	4	4	4	4	5	4	4	5	4	3	3	3	3	3	4	3
300	Female	3	Yes	SICU	3	Nurse-in-charge	Nursing team leader、Clinical nursing teacher	Bachelor's degree	Formal	Yes	Yes, but not strictly enforced	Yes, but not strictly enforced	Doctor	4	1	1	1	1	1	1	1	1	0	1	1	1	1	5	4	5	5	5	5	5	5	3	5	5	4	5	5	5	3	4	4	4	4	4	4
301	Female	3	Yes	Other ICUs	4	Nurse-in-charge	Nursing team leader	Bachelor's degree	Contract	Yes	Yes, but not strictly enforced	Yes, but not strictly enforced	Doctor	5	1	1	1	1	1	1	1	1	0	1	1	1	1	4	4	4	4	4	4	4	4	3	3	4	4	4	4	4	4	4	4	4	4	4	4
302	Female	3	Yes	EICU	3	Senior nurse	Nursing team leader	Bachelor's degree	Formal	Yes	Yes, and strictly enforced	Yes, and strictly enforced	Doctor	9	1	1	1	1	1	1	0	1	1	1	1	0	1	5	5	5	5	3	5	5	5	5	5	5	5	4	5	5	5	4	5	3	4	4	5
303	Female	2	Yes	Other ICUs	2	Nurse-in-charge	Nursing team leader	Bachelor's degree	Other	Yes	Yes, but not strictly enforced	Yes, but not strictly enforced	Doctor	5	0	1	1	1	1	1	0	0	1	0	0	0	1	4	4	4	4	4	4	4	4	3	4	4	4	4	4	4	3	4	4	4	3	4	4
304	Female	3	Yes	EICU	2	Nurse-in-charge	Not have	Junior college or below	Formal	Yes	Yes, but not strictly enforced	Yes, but not strictly enforced	Doctor	2	1	1	0	0	0	1	1	0	0	1	1	0	1	5	5	4	4	4	5	4	4	3	3	4	4	4	5	5	2	3	3	3	3	2	2
305	Female	3	Yes	EICU	2	Nurse-in-charge	Clinical nursing teacher	Bachelor's degree	Other	Yes	Yes, but not strictly enforced	Yes, and strictly enforced	Doctor	9	1	1	1	1	1	1	1	1	0	1	1	1	1	4	4	4	4	4	4	4	4	4	4	4	4	4	4	4	4	4	4	4	4	4	4
306	Female	3	Yes	GICU	4	Senior nurse	Nursing team leader	Bachelor's degree	Other	Yes	Yes, and strictly enforced	Yes, and strictly enforced	RTs	4	1	1	1	1	1	1	1	1	1	1	0	1	1	5	5	5	5	5	5	5	5	2	5	3	4	3	5	4	3	3	3	3	4	2	3
307	Female	3	Yes	Other ICUs	5	Nurse-in-charge	Clinical nursing teacher	Bachelor's degree	Formal	Yes	Not have	Not have	Doctor	8	1	1	1	1	1	1	1	1	0	1	1	0	1	5	5	5	5	5	5	5	5	5	5	5	5	5	5	5	5	5	5	5	5	5	5
308	Female	3	Yes	GICU	3	Nurse-in-charge	Clinical nursing teacher	Bachelor's degree	Formal	Yes	Yes, but not strictly enforced	Yes, and strictly enforced	Doctor	3	1	1	1	1	1	1	1	1	1	1	1	1	1	5	5	5	5	5	5	5	5	4	3	3	4	3	4	4	3	2	4	3	2	2	3
309	Female	3	Yes	Other ICUs	3	Nurse-in-charge	Clinical nursing teacher	Bachelor's degree	Contract	Yes	Yes, and strictly enforced	Yes, and strictly enforced	Doctor	2	1	1	1	1	1	1	1	1	0	1	0	0	1	4	5	5	4	5	5	5	4	4	3	5	4	4	5	5	3	4	4	4	4	4	5
310	Female	3	Yes	GICU	4	Nurse-in-charge	Clinical nursing teacher	Bachelor's degree	Contract	Yes	Yes, but not strictly enforced	Yes, and strictly enforced	Doctor	7	1	1	1	1	1	1	1	1	0	1	0	1	1	5	5	5	5	5	5	5	5	5	5	5	5	5	5	5	2	4	5	5	5	5	4
311	Female	3	Yes	GICU	3	Nurse-in-charge	Clinical nursing teacher	Bachelor's degree	Contract	No	Not have	Not have	Doctor	8	1	1	1	1	1	1	1	1	1	1	1	1	1	4	4	4	4	4	4	4	4	4	4	4	4	4	4	4	4	4	4	4	3	3	4
312	Female	2	Yes	GICU	2	Nurse-in-charge	Not have	Bachelor's degree	Other	No	Yes, but not strictly enforced	Yes, but not strictly enforced	Nurse	6	1	1	1	1	1	1	0	1	0	1	0	0	1	4	3	4	4	4	4	4	4	4	4	4	3	3	4	3	3	3	4	4	3	1	4
313	Female	3	Yes	GICU	3	Nurse-in-charge	Not have	Bachelor's degree	Contract	Yes	Yes, and strictly enforced	Yes, and strictly enforced	Doctor	8	1	1	1	1	1	1	0	0	0	1	0	0	1	4	5	5	5	5	5	5	5	5	5	5	5	5	5	5	5	5	5	5	5	5	5
314	Female	3	Yes	GICU	2	Nurse-in-charge	Head nurse	Bachelor's degree	Formal	Yes	Not have	Not have	Doctor	7	1	0	1	0	1	1	0	1	1	1	0	1	1	4	4	4	4	4	4	4	4	4	4	4	4	4	4	4	3	3	4	4	3	4	4
315	Female	3	Yes	GICU	4	Senior nurse	Not have	Bachelor's degree	Contract	No	Yes, but not strictly enforced	Yes, but not strictly enforced	Doctor	4	1	1	1	1	1	1	1	1	0	1	1	1	1	5	5	5	5	5	5	5	5	3	3	4	4	4	5	4	3	3	3	3	4	4	4
316	Female	2	No	Other ICUs	2	Nurse-in-charge	Clinical nursing teacher	Bachelor's degree	Contract	No	Not have	Not have	Doctor	2	1	1	1	1	1	1	1	1	1	0	1	1	1	5	5	5	5	5	5	5	5	3	3	5	5	5	5	5	3	4	5	5	5	5	5
317	Female	3	No	GICU	4	Nurse-in-charge	Nursing team leader	Bachelor's degree	Formal	Yes	Not have	Yes, but not strictly enforced	Doctor	4	1	1	1	1	1	1	0	1	0	0	1	1	1	5	3	4	4	4	5	4	4	4	4	4	4	4	4	4	3	3	4	4	3	4	4
318	Female	3	Yes	GICU	3	Nurse-in-charge	Nursing team leader	Bachelor's degree	Other	No	Not have	Yes, and strictly enforced	Doctor	8	1	1	0	1	1	1	0	0	0	1	1	1	1	4	4	5	4	4	4	4	5	4	4	4	4	4	4	4	1	3	4	4	4	4	2
319	Female	3	Yes	GICU	5	Nurse-in-charge	Nursing team leader、Clinical nursing teacher	Bachelor's degree	Formal	Yes	Yes, but not strictly enforced	Yes, and strictly enforced	Doctor	6	1	1	1	1	1	1	0	1	1	1	1	1	1	5	5	4	4	4	5	5	4	2	4	4	3	2	4	4	3	3	4	4	4	3	4
320	Female	3	Yes	GICU	3	Nurse-in-charge	Not have	Bachelor's degree	Other	Yes	Yes, but not strictly enforced	Not have	Doctor	4	1	1	1	1	1	1	0	0	0	1	0	1	1	4	4	4	4	4	4	4	4	2	3	2	4	3	4	4	2	1	4	2	1	1	2
321	Female	3	Yes	GICU	3	Nurse-in-charge	Not have	Bachelor's degree	Contract	No	Not have	Yes, but not strictly enforced	Doctor	6	1	1	0	1	1	1	1	0	0	1	0	0	1	5	4	4	4	4	4	4	4	4	4	4	4	4	4	4	2	3	4	3	3	4	3
322	Female	2	Yes	GICU	2	Nurse-in-charge	Not have	Bachelor's degree	Contract	No	Yes, but not strictly enforced	Yes, but not strictly enforced	Doctor	5	1	1	1	0	1	1	1	0	0	1	0	0	1	5	5	5	5	5	5	5	5	3	5	5	4	5	5	5	3	4	4	5	5	5	5
323	Female	3	Yes	EICU	2	Nurse-in-charge	Clinical nursing teacher	Bachelor's degree	Contract	Yes	Yes, but not strictly enforced	Yes, but not strictly enforced	Doctor	7	1	1	1	1	1	1	1	0	0	1	1	1	1	4	4	4	4	4	5	5	4	4	3	4	4	4	4	4	3	3	4	3	3	3	3
324	Female	2	Yes	EICU	2	Senior nurse	Clinical nursing teacher	Bachelor's degree	Contract	No	Not have	Not have	Nurse	8	1	1	1	1	1	1	1	1	1	1	1	1	1	5	5	5	5	5	5	5	5	5	5	5	5	5	5	5	3	4	4	3	3	3	3
325	Female	3	Yes	EICU	1	Nurse-in-charge	Not have	Junior college or below	Contract	No	Yes, and strictly enforced	Yes, and strictly enforced	Doctor	10	1	1	1	1	1	1	0	1	1	1	1	1	1	5	5	5	5	5	5	5	5	5	5	5	5	5	5	5	4	4	4	4	4	4	4
326	Female	4	Yes	EICU	2	Nurse-in-charge	Not have	Bachelor's degree	Formal	No	Yes, and strictly enforced	Yes, and strictly enforced	Doctor	8	1	0	1	0	1	1	0	1	0	1	1	0	1	5	5	5	4	5	5	5	4	3	3	5	5	5	5	5	3	4	4	3	4	3	3
327	Female	3	No	GICU	3	Nurse-in-charge	Not have	Bachelor's degree	Contract	No	Not have	Yes, but not strictly enforced	Doctor	3	0	1	0	0	0	1	0	1	0	0	0	0	1	4	4	3	4	3	3	3	3	3	3	3	3	3	3	3	2	3	3	4	4	4	4
328	Female	3	Yes	Other ICUs	1	Senior nurse	Clinical nursing teacher	Bachelor's degree	Contract	No	Yes, and strictly enforced	Yes, and strictly enforced	Doctor	10	1	1	1	1	1	1	1	1	1	1	1	1	1	5	5	5	5	5	5	5	5	5	5	5	4	4	5	5	3	4	4	4	4	4	4
329	Female	3	Yes	EICU	1	Nurse-in-charge	Clinical nursing teacher	Bachelor's degree	Contract	No	Yes, and strictly enforced	Yes, and strictly enforced	Doctor	5	1	1	1	1	1	1	1	1	1	1	0	1	1	5	5	5	5	5	5	5	5	5	5	5	5	5	5	5	5	5	5	5	5	5	5
330	Female	3	Yes	Other ICUs	2	Senior nurse	Not have	Junior college or below	Contract	No	Yes, but not strictly enforced	Yes, but not strictly enforced	Doctor	6	1	1	1	1	1	1	1	1	1	1	1	1	1	5	5	5	5	5	5	5	5	5	5	5	5	5	5	5	5	5	5	3	5	5	5
331	Female	2	Yes	GICU	1	Senior nurse	Not have	Bachelor's degree	Contract	No	Yes, and strictly enforced	Yes, and strictly enforced	Doctor	7	1	1	1	1	1	1	1	0	1	1	1	0	1	4	4	4	4	4	4	4	4	4	4	4	4	4	4	4	4	4	4	3	4	4	4
332	Female	2	Yes	GICU	2	Senior nurse	Not have	Bachelor's degree	Contract	No	Yes, but not strictly enforced	Yes, and strictly enforced	Doctor	4	1	1	0	1	1	1	0	1	1	1	0	1	1	5	5	5	5	5	5	5	5	3	5	5	5	5	5	5	1	3	4	4	3	4	4
333	Female	4	Yes	GICU	1	Nurse-in-charge	Not have	Bachelor's degree	Contract	No	Not have	Yes, but not strictly enforced	Doctor	4	1	1	1	1	1	1	0	0	1	1	1	1	1	4	3	4	4	4	4	4	4	4	4	4	4	4	4	4	2	2	2	1	1	1	1
334	Male	2	Yes	EICU	2	Nurse-in-charge	Nursing team leader、Clinical nursing teacher	Bachelor's degree	Contract	Yes	Yes, but not strictly enforced	Yes, and strictly enforced	Doctor	8	1	1	1	1	1	1	1	1	1	1	1	1	1	5	5	5	5	5	5	5	5	3	3	3	5	5	4	2	5	5	5	5	5	5	5
335	Female	3	Yes	EICU	2	Senior nurse	Not have	Bachelor's degree	Contract	No	Not have	Yes, and strictly enforced	Doctor	0	1	1	1	0	1	1	1	1	1	1	0	0	1	5	5	5	5	5	5	5	5	5	5	5	5	5	5	5	4	4	3	3	3	3	3
336	Female	3	Yes	EICU	3	Nurse-in-charge	Clinical nursing teacher	Bachelor's degree	Contract	No	Yes, and strictly enforced	Yes, and strictly enforced	Doctor	7	1	1	1	1	1	1	1	1	1	1	1	1	1	5	5	5	5	5	5	5	5	5	5	5	5	5	5	5	3	3	4	3	3	2	3
337	Female	3	Yes	EICU	3	Nurse-in-charge	Clinical nursing teacher	Bachelor's degree	Contract	No	Yes, but not strictly enforced	Yes, but not strictly enforced	Doctor	10	1	1	1	1	1	1	1	0	0	1	0	1	1	5	5	4	4	4	4	4	4	4	4	5	5	5	5	5	5	5	5	5	5	5	5
338	Female	3	Yes	EICU	1	Senior nurse	Not have	Bachelor's degree	Contract	No	Not have	Yes, and strictly enforced	RTs	6	1	1	1	1	1	1	0	0	1	1	1	1	1	5	5	5	5	4	5	4	5	2	2	2	4	4	4	4	4	4	3	4	4	3	4
339	Female	3	Yes	EICU	3	Nurse-in-charge	Nursing team leader、Clinical nursing teacher	Bachelor's degree	Contract	Yes	Yes, but not strictly enforced	Yes, but not strictly enforced	Doctor	8	1	1	1	1	1	1	1	1	1	1	1	1	1	5	5	5	5	5	5	5	5	5	5	5	5	5	5	5	5	5	5	5	5	5	5
340	Female	2	Yes	GICU	2	Nurse-in-charge	Clinical nursing teacher	Bachelor's degree	Formal	No	Yes, and strictly enforced	Yes, and strictly enforced	Doctor	8	1	1	1	1	1	1	1	1	1	1	1	1	1	4	4	4	4	4	4	4	4	3	3	4	4	4	4	4	4	4	4	4	4	4	4
341	Female	3	Yes	GICU	4	Senior nurse	Not have	Junior college or below	Contract	No	Yes, and strictly enforced	Yes, and strictly enforced	Doctor	5	1	1	1	1	1	1	1	1	0	1	1	1	1	4	4	4	4	4	4	4	4	4	4	4	4	4	4	4	3	5	5	4	5	5	5
342	Female	4	Yes	GICU	4	Associate chief nurse and above	Head nurse	Bachelor's degree	Formal	No	Yes, but not strictly enforced	Yes, but not strictly enforced	Doctor	4	1	1	1	1	1	1	0	1	1	1	1	0	1	4	5	4	4	4	4	4	4	3	3	4	4	3	4	5	4	3	5	5	4	3	4
343	Female	3	Yes	GICU	4	Nurse-in-charge	Clinical nursing teacher	Bachelor's degree	Contract	Yes	Yes, but not strictly enforced	Yes, and strictly enforced	Doctor	4	1	1	1	1	1	1	1	1	1	1	0	0	1	5	5	5	5	5	4	4	4	3	2	2	4	2	4	4	4	3	5	4	4	4	5
344	Female	4	Yes	GICU	4	Nurse-in-charge	Nursing team leader、Clinical nursing teacher	Bachelor's degree	Formal	No	Yes, and strictly enforced	Yes, and strictly enforced	Doctor	4	1	1	1	1	1	1	1	1	1	1	1	0	1	4	4	3	3	4	4	4	4	4	4	4	4	4	4	4	4	4	4	4	3	3	4
345	Female	3	Yes	GICU	4	Nurse-in-charge	Nursing team leader、Clinical nursing teacher	Bachelor's degree	Formal	Yes	Yes, and strictly enforced	Yes, and strictly enforced	Doctor	6	1	1	1	1	1	1	1	1	1	1	0	1	1	4	4	4	4	4	4	4	4	1	3	3	4	3	4	4	3	3	4	3	4	2	4
346	Female	3	Yes	GICU	4	Nurse-in-charge	Clinical nursing teacher	Bachelor's degree	Formal	Yes	Yes, and strictly enforced	Yes, and strictly enforced	Doctor	6	1	1	1	1	1	1	1	1	0	1	0	0	1	4	5	5	5	5	5	5	5	3	3	3	3	4	4	4	3	3	4	4	4	4	4
347	Female	2	Yes	GICU	2	Senior nurse	Not have	Bachelor's degree	Contract	No	Yes, and strictly enforced	Yes, and strictly enforced	Doctor	9	1	1	1	1	1	1	1	0	1	1	0	1	1	4	4	4	4	4	4	4	4	2	2	4	4	2	4	2	4	4	4	4	4	2	4
348	Female	2	Yes	GICU	2	Senior nurse	Not have	Bachelor's degree	Formal	No	Yes, and strictly enforced	Yes, and strictly enforced	Doctor	7	1	1	1	1	1	1	1	1	1	1	1	1	1	4	4	4	4	4	4	4	5	4	4	4	4	4	4	4	3	3	3	3	3	3	3
349	Female	3	No	GICU	3	Nurse-in-charge	Clinical nursing teacher	Bachelor's degree	Formal	No	Yes, but not strictly enforced	Yes, but not strictly enforced	Doctor	5	1	1	1	1	1	1	0	1	0	1	0	0	1	5	5	5	5	5	5	5	5	5	5	5	5	5	5	5	3	4	4	3	3	4	4
350	Female	3	Yes	GICU	4	Nurse-in-charge	Clinical nursing teacher	Bachelor's degree	Contract	Yes	Yes, and strictly enforced	Yes, and strictly enforced	Doctor	4	1	1	1	1	1	1	1	1	0	1	1	1	1	5	5	5	5	5	5	5	5	3	2	3	5	5	5	5	3	3	5	5	4	2	2
351	Female	2	Yes	GICU	3	Senior nurse	Clinical nursing teacher	Bachelor's degree	Contract	Yes	Yes, and strictly enforced	Yes, and strictly enforced	Doctor	4	1	1	1	1	1	1	1	1	1	1	1	1	1	4	4	4	4	4	4	4	4	2	2	4	4	4	4	4	4	4	4	4	4	4	4
352	Female	3	Yes	GICU	3	Nurse-in-charge	Head nurse	Bachelor's degree	Contract	Yes	Yes, but not strictly enforced	Not have	Doctor	5	1	1	1	1	1	1	1	1	1	1	0	1	1	5	5	5	5	5	5	5	5	3	5	5	5	5	5	5	3	3	4	3	5	3	4
353	Female	3	Yes	GICU	4	Nurse-in-charge	Nursing team leader、Clinical nursing teacher	Bachelor's degree	Contract	No	Yes, and strictly enforced	Yes, and strictly enforced	Doctor	9	1	1	1	1	1	1	1	1	0	1	1	1	1	5	5	5	5	5	5	5	5	5	5	5	5	5	5	5	5	5	5	5	5	5	5
354	Female	3	Yes	GICU	1	Nurse-in-charge	Head nurse	Bachelor's degree	Contract	Yes	Yes, but not strictly enforced	Yes, and strictly enforced	Doctor	4	1	1	1	1	0	1	0	1	1	0	0	1	1	5	5	5	5	5	5	5	5	5	5	5	5	4	5	5	3	4	4	5	5	4	4
355	Female	3	Yes	GICU	4	Nurse-in-charge	Clinical nursing teacher	Bachelor's degree	Contract	No	Yes, and strictly enforced	Yes, but not strictly enforced	Doctor	6	1	1	1	1	1	1	0	1	0	1	1	1	1	5	5	5	5	5	5	5	5	5	5	5	4	4	5	5	4	4	4	4	4	5	5
356	Female	3	Yes	GICU	3	Nurse-in-charge	Clinical nursing teacher	Bachelor's degree	Formal	Yes	Yes, and strictly enforced	Yes, and strictly enforced	Doctor	7	1	1	1	1	1	1	1	1	1	1	1	1	1	4	4	4	4	4	4	4	4	4	4	4	4	4	4	4	4	4	4	4	4	4	4
357	Female	3	Yes	GICU	3	Senior nurse	Not have	Bachelor's degree	Contract	Yes	Yes, and strictly enforced	Yes, and strictly enforced	Doctor	6	1	1	1	0	1	1	1	0	1	1	1	0	1	4	4	4	4	4	4	4	4	4	3	4	4	4	4	4	3	3	4	3	3	3	3
358	Female	3	Yes	GICU	4	Nurse-in-charge	Nursing team leader、Clinical nursing teacher	Bachelor's degree	Formal	Yes	Yes, and strictly enforced	Yes, and strictly enforced	Doctor	4	1	1	1	1	1	1	1	1	1	1	1	1	1	5	5	5	5	5	5	5	5	3	5	5	5	5	5	5	4	4	4	5	5	5	5
359	Female	3	Yes	GICU	4	Associate chief nurse and above	Nursing team leader、Clinical nursing teacher	Bachelor's degree	Formal	Yes	Yes, but not strictly enforced	Yes, but not strictly enforced	Doctor	8	1	1	1	1	1	1	1	1	1	0	1	1	1	5	4	4	4	4	4	4	5	4	4	4	4	4	4	5	4	4	4	4	4	4	4
360	Female	4	Yes	GICU	5	Nurse-in-charge	Nursing team leader	Bachelor's degree	Contract	Yes	Yes, and strictly enforced	Yes, and strictly enforced	Nurse	10	1	1	1	1	1	1	0	1	0	1	1	0	1	5	5	5	5	5	5	5	5	5	5	5	5	5	5	5	5	5	5	5	5	5	5
361	Female	2	Yes	GICU	2	Senior nurse	Not have	Bachelor's degree	Contract	No	Yes, but not strictly enforced	Yes, and strictly enforced	Doctor	5	1	1	1	1	1	1	1	1	0	1	0	1	1	5	5	5	5	5	5	5	4	3	4	5	5	5	5	5	3	4	4	5	5	3	4
362	Female	3	Yes	GICU	3	Nurse-in-charge	Clinical nursing teacher	Bachelor's degree	Other	Yes	Yes, and strictly enforced	Yes, and strictly enforced	Doctor	8	1	0	1	1	1	1	0	1	0	1	1	1	1	5	5	5	5	5	5	5	5	5	5	5	5	5	5	5	5	5	5	4	4	5	5
363	Female	2	No	GICU	2	Senior nurse	Clinical nursing teacher	Bachelor's degree	Contract	Yes	Not have	Not have	Doctor	10	1	1	1	1	1	1	1	1	1	1	1	0	1	5	5	5	5	5	5	5	5	5	5	5	5	5	5	5	3	3	5	5	3	3	4
364	Female	2	Yes	GICU	3	Senior nurse	Clinical nursing teacher	Bachelor's degree	Contract	No	Yes, and strictly enforced	Yes, but not strictly enforced	Nurse	9	1	1	1	1	1	1	1	1	0	1	1	1	1	4	3	3	3	3	4	4	5	4	4	4	2	3	2	4	3	4	5	5	5	5	5
365	Male	2	Yes	GICU	2	Nurse	Not have	Bachelor's degree	Formal	No	Yes, and strictly enforced	Yes, and strictly enforced	Doctor	7	1	1	1	1	1	1	1	1	1	1	1	0	1	5	5	4	5	5	5	5	3	5	5	5	5	4	5	5	4	4	4	4	4	5	5
366	Male	2	Yes	GICU	2	Senior nurse	Not have	Bachelor's degree	Contract	No	Yes, and strictly enforced	Yes, and strictly enforced	Doctor	5	1	1	1	1	1	1	0	0	0	0	0	0	1	4	4	4	4	4	4	4	4	3	3	4	4	4	4	4	4	4	4	4	4	3	3
367	Female	2	Yes	GICU	2	Nurse	Not have	Bachelor's degree	Contract	No	Yes, and strictly enforced	Yes, and strictly enforced	Nurse	8	1	0	1	1	1	1	0	0	0	1	0	1	1	4	4	4	4	5	5	5	5	5	4	4	4	4	4	4	4	4	4	4	4	4	4
368	Male	3	Yes	GICU	4	Nurse-in-charge	Clinical nursing teacher	Bachelor's degree	Other	Yes	Yes, and strictly enforced	Yes, and strictly enforced	Doctor	7	1	1	1	1	1	1	1	1	1	1	1	1	1	5	5	5	5	5	5	5	5	5	5	5	4	4	5	4	3	4	4	3	4	4	4
369	Female	2	No	GICU	3	Senior nurse	Not have	Bachelor's degree	Other	Yes	Yes, but not strictly enforced	Yes, but not strictly enforced	Doctor	7	1	1	1	1	1	1	1	1	1	1	1	0	1	5	5	5	5	5	5	5	5	5	4	5	5	5	5	5	3	4	4	4	4	3	4
370	Female	3	Yes	Other ICUs	3	Nurse-in-charge	Head nurse	Bachelor's degree	Contract	Yes	Not have	Yes, but not strictly enforced	Doctor	5	1	1	1	0	1	1	0	1	0	1	1	1	1	5	5	5	5	5	5	5	5	3	5	5	5	5	5	5	1	1	4	4	4	4	4
371	Female	1	Yes	Other ICUs	1	Nurse	Not have	Bachelor's degree	Contract	No	Yes, and strictly enforced	Yes, and strictly enforced	Doctor	4	1	1	1	1	1	1	1	1	0	1	0	0	1	5	4	4	4	4	4	4	4	4	4	4	4	4	4	4	4	4	4	4	4	4	5
372	Female	3	Yes	GICU	4	Senior nurse	Not have	Bachelor's degree	Contract	No	Yes, but not strictly enforced	Yes, but not strictly enforced	Doctor	2	1	1	1	1	1	1	0	0	1	1	0	1	1	4	4	4	4	4	4	4	4	4	4	4	4	4	4	4	2	2	4	3	2	2	4
373	Female	1	Yes	GICU	1	Nurse	Not have	Junior college or below	Contract	No	Yes, and strictly enforced	Yes, and strictly enforced	Doctor	8	1	1	1	1	1	1	1	0	1	1	0	1	1	5	5	5	5	5	5	5	5	5	5	5	5	5	5	5	2	2	2	4	2	2	2
374	Male	3	Yes	GICU	3	Nurse-in-charge	Nursing team leader、Clinical nursing teacher	Bachelor's degree	Contract	Yes	Not have	Not have	Doctor	2	1	1	1	1	1	1	1	1	1	0	1	1	1	4	5	4	5	5	5	4	4	2	3	2	4	4	4	4	4	4	4	4	4	4	4
375	Female	2	Yes	SICU	2	Senior nurse	Not have	Bachelor's degree	Contract	No	Yes, but not strictly enforced	Yes, but not strictly enforced	Doctor	5	1	0	1	0	1	1	1	0	0	1	0	1	1	4	4	4	4	4	4	4	4	4	4	4	4	4	4	4	4	4	4	4	4	4	4
376	Female	3	Yes	GICU	4	Nurse-in-charge	Clinical nursing teacher	Bachelor's degree	Formal	Yes	Not have	Yes, but not strictly enforced	Doctor	7	1	1	1	1	1	0	1	1	0	1	0	1	1	4	4	4	4	4	5	5	5	4	4	3	4	4	5	4	3	3	4	3	3	3	3
377	Female	3	Yes	GICU	3	Senior nurse	Not have	Bachelor's degree	Contract	No	Not have	Not have	Doctor	6	0	0	0	0	1	1	1	1	0	0	0	1	1	4	4	4	4	4	4	4	4	3	3	3	4	4	4	4	1	3	3	2	2	3	4
378	Female	1	Yes	SICU	1	Senior nurse	Not have	Bachelor's degree	Contract	No	Yes, and strictly enforced	Yes, and strictly enforced	Nurse	6	1	1	1	1	1	1	0	1	1	0	0	1	1	5	5	5	5	5	5	5	5	3	5	3	5	5	5	5	5	5	5	5	5	5	5
379	Female	3	Yes	GICU	4	Nurse-in-charge	Nursing team leader	Bachelor's degree	Contract	Yes	Yes, but not strictly enforced	Yes, and strictly enforced	Doctor	6	1	1	1	0	1	1	0	1	1	1	0	1	1	4	4	4	4	4	4	4	4	4	4	4	4	4	4	4	2	3	3	3	3	3	3
380	Female	3	Yes	GICU	3	Senior nurse	Not have	Bachelor's degree	Contract	No	Not have	Yes, and strictly enforced	Doctor	2	0	1	1	0	1	1	0	1	1	0	1	0	1	4	4	4	4	4	4	4	3	3	3	3	4	4	4	4	4	4	4	4	4	4	4
381	Female	1	Yes	GICU	1	Senior nurse	Not have	Bachelor's degree	Contract	No	Yes, but not strictly enforced	Yes, but not strictly enforced	Doctor	6	1	1	1	1	1	1	1	1	1	1	0	1	1	4	4	4	4	4	4	3	3	4	4	4	4	3	3	4	3	3	4	3	4	3	3
382	Female	3	Yes	GICU	4	Senior nurse	Nursing team leader、Clinical nursing teacher	Bachelor's degree	Contract	No	Yes, but not strictly enforced	Yes, but not strictly enforced	Doctor	8	1	1	1	1	1	1	1	0	0	1	0	0	1	5	5	5	5	5	5	5	5	5	5	5	5	5	5	5	2	2	4	3	2	1	2
383	Female	4	Yes	GICU	6	Associate chief nurse and above	Head nurse	Bachelor's degree	Formal	Yes	Yes, but not strictly enforced	Yes, but not strictly enforced	Doctor	8	1	1	1	1	1	1	1	1	1	1	1	1	1	5	5	5	5	5	5	5	5	5	5	5	5	5	5	5	4	4	5	4	4	5	5
384	Female	3	Yes	GICU	4	Senior nurse	Clinical nursing teacher	Bachelor's degree	Contract	No	Yes, but not strictly enforced	Yes, and strictly enforced	Doctor	2	1	1	1	1	1	1	0	1	1	1	0	1	1	5	5	5	5	5	5	5	5	3	5	5	5	5	5	5	4	4	4	4	4	5	5
385	Female	3	Yes	GICU	3	Nurse-in-charge	Clinical nursing teacher	Bachelor's degree	Contract	No	Yes, and strictly enforced	Yes, and strictly enforced	Doctor	8	1	1	1	1	0	1	1	1	0	0	0	1	1	5	5	5	5	5	5	5	4	3	3	5	5	5	5	5	3	4	4	4	4	4	4
386	Female	2	Yes	GICU	3	Senior nurse	Clinical nursing teacher	Bachelor's degree	Contract	No	Yes, and strictly enforced	Yes, and strictly enforced	Doctor	8	1	1	0	0	0	0	1	1	0	0	0	0	0	4	4	4	4	4	4	5	4	3	4	4	5	4	5	5	5	4	4	5	5	4	4
387	Female	2	Yes	GICU	3	Nurse-in-charge	Not have	Bachelor's degree	Contract	No	Yes, and strictly enforced	Yes, and strictly enforced	Doctor	4	1	1	1	1	1	1	0	1	1	1	0	1	1	5	5	5	5	5	5	5	5	3	5	3	4	4	4	4	2	1	4	4	3	1	1
388	Female	2	Yes	GICU	2	Senior nurse	Not have	Bachelor's degree	Contract	No	Yes, but not strictly enforced	Yes, but not strictly enforced	Doctor	6	1	1	1	0	0	0	0	0	1	0	1	1	1	3	3	3	3	3	3	3	4	4	3	4	4	4	4	4	3	3	3	3	3	3	4
389	Female	3	Yes	GICU	4	Nurse-in-charge	Nursing team leader	Bachelor's degree	Contract	Yes	Yes, but not strictly enforced	Yes, and strictly enforced	Doctor	4	1	1	1	1	1	1	1	1	0	0	1	0	1	5	5	5	5	5	5	5	5	3	4	5	4	4	5	5	3	3	5	4	4	4	4
390	Female	3	Yes	GICU	4	Nurse-in-charge	Nursing team leader	Bachelor's degree	Contract	Yes	Yes, and strictly enforced	Yes, and strictly enforced	Doctor	6	1	1	1	1	0	0	0	1	0	0	1	1	1	4	4	4	4	4	4	4	4	4	4	4	4	4	4	4	3	3	3	3	3	3	3
391	Male	3	Yes	SICU	3	Nurse-in-charge	Nursing team leader、Clinical nursing teacher	Bachelor's degree	Contract	Yes	Yes, and strictly enforced	Yes, and strictly enforced	Doctor	7	1	1	1	1	1	1	0	1	1	1	1	1	1	4	4	4	4	4	4	4	4	4	4	4	4	4	4	4	4	4	4	4	4	4	4
392	Female	4	Yes	GICU	6	Associate chief nurse and above	Clinical nursing teacher	Bachelor's degree	Formal	Yes	Yes, but not strictly enforced	Yes, but not strictly enforced	Doctor	6	1	1	1	1	0	1	1	1	1	1	1	1	1	4	4	4	4	4	4	4	4	4	4	4	4	4	4	4	3	3	3	3	3	3	3
393	Female	3	Yes	GICU	3	Senior nurse	Not have	Bachelor's degree	Contract	No	Not have	Not have	Doctor	4	1	1	0	0	0	0	1	1	0	0	0	0	1	4	3	3	4	4	4	4	4	4	4	4	4	4	4	4	3	3	3	3	3	3	3
394	Female	1	Yes	GICU	1	Senior nurse	Not have	Junior college or below	Contract	No	Yes, and strictly enforced	Yes, and strictly enforced	Doctor	6	1	0	1	1	1	1	1	0	1	1	0	1	1	4	4	4	4	4	4	4	4	3	3	3	4	4	4	4	2	1	1	1	1	1	1
395	Female	3	Yes	GICU	5	Associate chief nurse and above	Head nurse	Bachelor's degree	Formal	Yes	Yes, but not strictly enforced	Not have	Doctor	7	1	1	1	1	1	1	1	0	1	1	0	0	1	5	5	5	5	5	5	5	5	5	5	5	3	3	4	4	3	3	3	3	3	3	3
396	Female	2	Yes	GICU	2	Senior nurse	Not have	Bachelor's degree	Contract	No	Yes, but not strictly enforced	Yes, and strictly enforced	Doctor	6	1	1	1	1	1	1	1	1	0	1	1	1	1	4	4	5	4	4	5	4	4	4	4	4	5	4	4	4	4	4	5	4	4	3	4
397	Female	2	Yes	GICU	1	Senior nurse	Not have	Bachelor's degree	Contract	No	Yes, but not strictly enforced	Yes, but not strictly enforced	Doctor	2	1	1	1	1	1	1	1	1	0	0	0	1	1	5	3	5	5	5	5	5	3	3	3	4	4	4	3	4	2	1	4	1	4	5	2
398	Female	3	No	GICU	4	Nurse-in-charge	Nursing team leader	Bachelor's degree	Formal	No	Yes, and strictly enforced	Yes, and strictly enforced	Doctor	8	1	1	1	1	1	1	1	1	1	1	1	1	1	5	5	5	5	5	5	5	5	4	4	5	5	5	5	5	5	5	5	5	5	5	5
399	Female	2	Yes	GICU	3	Senior nurse	Not have	Junior college or below	Contract	No	Yes, and strictly enforced	Yes, and strictly enforced	Doctor	7	1	1	1	0	0	1	1	1	0	1	0	1	1	5	5	5	5	5	5	5	5	3	5	5	5	5	5	5	2	1	2	2	1	2	2
400	Female	3	Yes	SICU	4	Nurse-in-charge	Nursing team leader、Clinical nursing teacher	Master degree or above	Contract	Yes	Yes, but not strictly enforced	Yes, but not strictly enforced	Nurse	10	1	1	1	0	1	1	0	1	0	1	0	1	1	5	5	5	5	5	5	5	5	5	5	5	5	5	5	5	4	5	5	5	5	5	5
401	Female	3	Yes	GICU	4	Nurse-in-charge	Clinical nursing teacher	Bachelor's degree	Other	Yes	Not have	Not have	Doctor	6	1	1	1	1	1	1	1	1	1	1	0	0	1	4	4	4	4	4	4	4	4	4	5	4	4	4	4	4	2	2	2	2	2	2	3
402	Female	3	Yes	GICU	4	Nurse-in-charge	Not have	Bachelor's degree	Contract	No	Not have	Yes, but not strictly enforced	Doctor	2	1	1	1	1	1	1	0	1	0	1	1	1	1	3	4	3	4	4	4	4	4	3	3	4	3	3	3	3	2	2	2	2	2	3	3
403	Female	2	Yes	GICU	2	Senior nurse	Not have	Bachelor's degree	Contract	No	Yes, and strictly enforced	Yes, and strictly enforced	Doctor	4	1	1	1	0	1	1	1	0	1	1	1	1	1	5	5	5	5	5	5	5	5	4	5	5	5	5	5	5	4	4	3	3	3	3	3
404	Female	2	Yes	GICU	2	Senior nurse	Not have	Bachelor's degree	Contract	No	Yes, but not strictly enforced	Yes, but not strictly enforced	Doctor	4	1	1	1	1	1	1	1	0	0	0	0	0	1	5	5	5	4	4	4	4	4	3	3	3	4	4	4	4	3	3	3	3	3	3	3
405	Female	3	Yes	GICU	4	Nurse-in-charge	Clinical nursing teacher	Bachelor's degree	Contract	Yes	Yes, and strictly enforced	Yes, and strictly enforced	Doctor	5	1	1	1	1	1	1	1	0	1	1	1	1	1	4	4	4	4	4	4	4	4	4	4	4	4	4	4	4	4	4	5	4	5	4	5
406	Female	3	Yes	GICU	4	Nurse-in-charge	Clinical nursing teacher	Bachelor's degree	Contract	No	Not have	Not have	Doctor	4	1	0	1	1	1	1	1	1	1	0	0	0	1	4	4	3	4	4	4	4	4	2	2	3	4	3	4	4	1	1	3	4	2	3	4
407	Female	5	Yes	GICU	5	Associate chief nurse and above	Nursing team leader	Bachelor's degree	Formal	Yes	Yes, but not strictly enforced	Yes, and strictly enforced	Doctor	8	1	1	1	0	1	1	1	1	1	1	1	1	1	5	5	5	5	5	5	5	5	5	5	5	5	5	5	5	5	1	5	3	3	3	5
408	Male	3	Yes	GICU	3	Senior nurse	Not have	Bachelor's degree	Contract	No	Yes, but not strictly enforced	Yes, but not strictly enforced	Doctor	2	1	1	1	0	1	1	0	1	0	1	1	1	1	4	5	4	4	5	3	3	2	2	4	2	3	3	3	3	1	3	4	4	3	4	4
409	Female	3	Yes	GICU	5	Nurse-in-charge	Clinical nursing teacher	Bachelor's degree	Contract	Yes	Not have	Not have	Doctor	7	1	1	1	1	1	1	1	1	0	1	1	0	1	5	4	4	5	4	4	4	4	3	4	3	3	4	4	3	3	3	3	3	2	3	3
410	Female	4	Yes	GICU	4	Senior nurse	Not have	Bachelor's degree	Contract	Yes	Yes, and strictly enforced	Yes, and strictly enforced	Doctor	8	1	0	1	1	0	0	0	0	0	0	0	1	1	4	4	4	3	3	4	4	4	4	4	4	4	4	4	4	3	3	3	3	3	3	3
411	Female	3	Yes	GICU	5	Associate chief nurse and above	Clinical nursing teacher	Bachelor's degree	Formal	Yes	Yes, and strictly enforced	Yes, and strictly enforced	Doctor	6	1	1	1	0	1	1	0	1	1	0	0	1	1	4	4	4	4	4	4	4	4	4	4	4	4	4	4	4	2	3	4	3	3	3	3
412	Female	2	Yes	GICU	3	Senior nurse	Not have	Bachelor's degree	Contract	No	Not have	Yes, but not strictly enforced	Doctor	4	0	1	1	0	0	0	1	1	0	1	0	0	1	5	5	5	5	5	5	5	5	5	3	5	5	5	5	5	2	2	3	3	2	2	2
413	Female	3	Yes	GICU	4	Senior nurse	Not have	Bachelor's degree	Formal	Yes	Yes, and strictly enforced	Yes, and strictly enforced	Doctor	10	1	1	1	1	1	1	1	1	1	1	1	1	1	5	5	5	5	5	5	5	5	5	5	5	5	5	5	5	5	5	5	5	5	5	5
414	Male	3	Yes	SICU	3	Nurse-in-charge	Nursing team leader	Master degree or above	Contract	No	Yes, but not strictly enforced	Yes, but not strictly enforced	Doctor	4	1	1	1	1	1	1	1	1	1	1	0	1	1	4	4	4	4	4	4	4	4	4	4	4	4	4	4	4	2	4	3	4	4	5	5
415	Female	3	Yes	SICU	3	Senior nurse	Not have	Bachelor's degree	Formal	No	Yes, but not strictly enforced	Yes, but not strictly enforced	Doctor	5	1	1	1	1	1	1	1	1	0	1	1	0	1	5	5	5	5	5	5	5	5	3	3	5	5	5	5	5	3	5	5	5	5	5	5
416	Male	3	Yes	GICU	3	Senior nurse	Not have	Bachelor's degree	Contract	No	Yes, but not strictly enforced	Yes, but not strictly enforced	Doctor	3	1	1	1	0	1	1	0	1	1	1	0	1	1	4	4	4	4	4	4	4	4	4	4	4	4	4	4	4	2	2	3	2	2	2	2
417	Male	2	Yes	GICU	1	Senior nurse	Not have	Bachelor's degree	Contract	No	Yes, but not strictly enforced	Yes, and strictly enforced	Doctor	6	1	1	1	1	0	1	0	0	1	1	0	0	1	5	5	5	5	5	5	5	5	5	5	5	5	5	5	5	3	3	3	3	3	3	3
418	Female	3	Yes	GICU	2	Senior nurse	Clinical nursing teacher	Bachelor's degree	Contract	Yes	Yes, but not strictly enforced	Yes, and strictly enforced	Doctor	6	1	1	1	1	1	1	0	0	1	1	0	1	1	5	5	5	4	4	4	4	4	4	4	4	4	4	4	4	3	4	4	4	3	3	4
419	Female	2	Yes	GICU	2	Senior nurse	Clinical nursing teacher	Bachelor's degree	Contract	Yes	Yes, but not strictly enforced	Yes, but not strictly enforced	Doctor	7	1	1	1	0	0	1	1	0	0	0	0	0	1	5	5	5	5	5	5	5	5	5	5	5	5	5	5	5	1	1	5	5	5	5	5
420	Female	2	Yes	GICU	3	Senior nurse	Not have	Bachelor's degree	Contract	Yes	Yes, and strictly enforced	Yes, and strictly enforced	Doctor	5	1	0	0	1	1	0	0	0	0	0	0	0	1	5	5	5	5	5	5	5	5	2	2	5	5	5	5	5	3	3	4	4	3	3	4
421	Female	2	Yes	GICU	3	Senior nurse	Not have	Bachelor's degree	Contract	No	Not have	Yes, but not strictly enforced	Nurse	8	0	1	1	1	0	1	1	0	1	1	0	0	1	3	4	2	4	4	3	3	4	4	1	3	3	3	4	4	1	1	4	1	4	1	4
422	Female	3	Yes	GICU	4	Senior nurse	Not have	Bachelor's degree	Contract	Yes	Not have	Yes, and strictly enforced	Doctor	4	1	1	1	0	1	1	1	1	0	0	0	1	1	4	4	4	4	4	4	4	5	5	5	4	4	4	4	4	2	4	4	5	3	4	4
423	Female	2	Yes	GICU	3	Senior nurse	Not have	Bachelor's degree	Contract	Yes	Not have	Yes, but not strictly enforced	Doctor	6	1	1	1	1	1	1	1	1	1	1	1	0	1	4	4	4	4	4	4	4	4	4	4	4	4	4	4	4	3	3	3	3	3	5	5
424	Female	3	Yes	GICU	4	Senior nurse	Not have	Bachelor's degree	Formal	Yes	Yes, but not strictly enforced	Yes, and strictly enforced	Doctor	7	1	1	1	1	1	1	1	1	1	1	0	1	1	5	5	5	5	5	5	5	5	5	5	5	5	5	5	5	5	5	5	5	5	5	5
425	Female	3	Yes	GICU	3	Senior nurse	Not have	Bachelor's degree	Contract	No	Yes, but not strictly enforced	Yes, and strictly enforced	Doctor	7	1	1	1	1	1	1	0	1	1	1	0	1	1	5	5	4	4	4	4	4	4	4	4	3	4	4	4	4	3	3	4	4	4	3	4
426	Female	3	Yes	EICU	3	Nurse-in-charge	Clinical nursing teacher	Bachelor's degree	Formal	Yes	Yes, but not strictly enforced	Yes, but not strictly enforced	Doctor	4	1	1	1	1	1	1	1	0	1	1	1	1	1	5	3	4	4	4	5	5	5	1	1	4	4	2	5	5	4	4	5	4	4	4	4
427	Female	3	Yes	GICU	2	Nurse-in-charge	Head nurse	Bachelor's degree	Formal	Yes	Not have	Yes, but not strictly enforced	Doctor	3	1	1	1	1	0	0	0	1	0	0	0	1	1	4	5	4	4	5	5	5	4	3	3	4	4	4	4	4	3	2	2	3	2	3	2
428	Female	2	Yes	GICU	1	Nurse	Not have	Bachelor's degree	Contract	No	Yes, but not strictly enforced	Yes, and strictly enforced	Doctor	6	1	1	1	1	1	1	1	1	1	1	0	1	1	4	4	4	4	4	4	4	5	5	5	5	5	5	5	5	3	3	4	4	2	4	4
429	Male	2	Yes	EICU	1	Senior nurse	Not have	Bachelor's degree	Contract	No	Yes, but not strictly enforced	Yes, and strictly enforced	Doctor	10	1	1	1	1	0	0	0	1	0	1	0	0	1	5	5	5	5	5	5	5	5	5	5	5	5	5	5	5	4	4	3	4	5	3	4
430	Female	3	Yes	SICU	3	Nurse-in-charge	Clinical nursing teacher	Master degree or above	Contract	Yes	Yes, but not strictly enforced	Not have	Doctor	6	1	1	1	1	1	1	1	1	0	0	0	1	1	5	5	4	5	5	5	5	5	5	4	5	5	5	5	5	2	3	5	5	5	3	5
431	Male	3	Yes	EICU	2	Nurse-in-charge	Nursing team leader、Clinical nursing teacher	Bachelor's degree	Contract	Yes	Yes, but not strictly enforced	Yes, but not strictly enforced	Doctor	8	1	1	1	1	1	1	1	1	1	1	0	1	1	5	5	5	5	5	5	5	5	4	5	5	5	5	5	5	4	4	5	5	5	5	5
432	Female	2	Yes	EICU	1	Senior nurse	Clinical nursing teacher	Bachelor's degree	Contract	No	Yes, and strictly enforced	Yes, and strictly enforced	Doctor	4	1	1	1	1	1	1	1	1	1	1	1	1	1	5	5	5	5	5	5	5	5	5	5	5	5	5	5	5	2	2	2	2	2	2	2
433	Female	2	Yes	EICU	2	Senior nurse	Not have	Bachelor's degree	Contract	No	Yes, and strictly enforced	Yes, and strictly enforced	Doctor	5	1	1	1	1	1	1	1	1	0	1	0	1	1	5	5	5	5	5	5	5	5	5	5	5	5	5	5	5	3	3	3	3	3	4	5
434	Female	3	Yes	GICU	3	Nurse-in-charge	Clinical nursing teacher	Bachelor's degree	Formal	Yes	Yes, but not strictly enforced	Yes, and strictly enforced	Doctor	5	1	1	1	1	1	1	1	1	1	1	1	1	1	5	5	5	5	5	5	5	5	5	5	5	5	5	5	5	4	4	4	4	4	4	4
435	Female	4	Yes	EICU	2	Nurse-in-charge	Clinical nursing teacher	Bachelor's degree	Contract	Yes	Yes, but not strictly enforced	Yes, but not strictly enforced	Doctor	8	1	1	1	1	1	1	1	0	0	1	0	1	1	4	4	4	4	4	5	5	5	3	4	4	4	3	4	4	3	4	4	4	3	3	4
436	Female	3	Yes	EICU	4	Nurse-in-charge	Clinical nursing teacher	Bachelor's degree	Formal	Yes	Yes, but not strictly enforced	Yes, but not strictly enforced	Doctor	6	1	1	1	1	1	1	1	1	1	1	1	1	1	5	5	5	5	5	5	5	5	3	5	3	5	5	5	5	3	4	4	3	3	3	3
437	Male	3	Yes	GICU	4	Nurse-in-charge	Nursing team leader、Clinical nursing teacher	Bachelor's degree	Formal	Yes	Yes, but not strictly enforced	Yes, and strictly enforced	Doctor	3	1	1	1	1	1	1	0	1	1	1	1	1	1	5	5	5	5	5	5	5	5	5	5	5	5	5	5	5	2	2	2	4	2	2	2
438	Female	3	Yes	GICU	4	Nurse-in-charge	Clinical nursing teacher	Bachelor's degree	Formal	Yes	Yes, but not strictly enforced	Yes, and strictly enforced	Doctor	8	1	1	1	1	1	1	1	1	1	1	1	1	1	5	5	5	5	5	5	5	5	5	5	5	5	5	5	5	3	4	5	3	3	5	4
439	Female	2	Yes	SICU	2	Senior nurse	Not have	Bachelor's degree	Contract	No	Yes, and strictly enforced	Yes, and strictly enforced	Doctor	6	1	1	1	1	1	1	1	1	1	1	1	1	1	5	5	5	5	5	5	5	5	5	5	5	5	5	5	4	3	4	5	4	4	5	5
440	Male	2	Yes	SICU	2	Senior nurse	Not have	Bachelor's degree	Contract	No	Yes, and strictly enforced	Yes, and strictly enforced	Doctor	8	1	1	1	1	1	1	1	1	1	1	1	1	1	4	4	4	4	4	4	4	4	3	3	4	4	4	4	4	3	3	4	4	3	4	4
441	Male	2	Yes	GICU	2	Nurse	Not have	Junior college or below	Contract	No	Yes, but not strictly enforced	Yes, but not strictly enforced	Doctor	5	1	1	1	1	1	1	1	0	1	1	1	1	1	4	4	4	4	4	5	5	4	4	5	5	3	4	4	4	3	3	4	3	4	4	4
442	Female	3	Yes	GICU	3	Senior nurse	Not have	Bachelor's degree	Contract	No	Yes, and strictly enforced	Yes, and strictly enforced	Doctor	4	1	1	1	0	1	1	1	1	0	0	0	0	1	4	4	4	4	4	4	4	4	3	4	4	4	3	4	4	2	2	2	4	3	4	3
443	Female	3	Yes	GICU	4	Nurse-in-charge	Not have	Bachelor's degree	Contract	No	Not have	Not have	Doctor	5	1	0	0	0	0	0	0	1	0	0	0	0	0	5	5	5	5	5	5	5	5	5	5	5	5	5	5	5	3	2	5	3	4	3	3
444	Female	3	Yes	SICU	3	Senior nurse	Not have	Bachelor's degree	Formal	No	Yes, but not strictly enforced	Yes, and strictly enforced	Doctor	7	1	1	1	1	1	1	1	1	1	1	0	0	1	5	5	5	5	5	5	5	5	4	4	4	5	5	4	4	3	4	4	4	4	4	4
445	Male	2	Yes	GICU	3	Nurse-in-charge	Not have	Bachelor's degree	Contract	No	Yes, but not strictly enforced	Yes, and strictly enforced	Doctor	4	1	1	1	1	1	1	1	0	1	1	0	1	1	5	4	3	4	4	5	5	4	2	2	4	5	4	5	5	2	3	4	4	3	4	3
446	Female	3	Yes	GICU	3	Senior nurse	Nursing team leader	Bachelor's degree	Contract	Yes	Yes, and strictly enforced	Yes, and strictly enforced	Nurse	5	1	1	1	1	1	1	1	1	1	1	1	1	1	5	5	5	5	5	5	5	5	5	5	5	5	5	5	5	3	4	3	3	3	3	3
447	Female	4	Yes	GICU	5	Nurse-in-charge	Nursing team leader	Bachelor's degree	Contract	Yes	Not have	Yes, and strictly enforced	Doctor	8	1	0	0	0	0	1	0	0	0	0	0	1	1	5	5	5	5	5	5	5	5	4	4	5	5	5	5	5	3	4	4	4	4	4	4
448	Female	3	Yes	GICU	2	Senior nurse	Not have	Bachelor's degree	Contract	No	Yes, and strictly enforced	Yes, and strictly enforced	Doctor	10	1	1	1	1	1	1	0	0	1	1	0	1	1	5	5	5	5	5	5	5	5	4	5	5	5	5	5	5	4	4	4	4	4	4	4
449	Female	2	Yes	EICU	1	Senior nurse	Nursing team leader、Clinical nursing teacher	Bachelor's degree	Contract	No	Yes, and strictly enforced	Yes, and strictly enforced	Doctor	6	1	1	1	1	1	1	1	1	1	0	1	1	1	4	4	4	3	4	4	4	4	2	2	4	4	3	4	4	2	2	4	3	2	1	1
450	Female	2	Yes	GICU	3	Senior nurse	Not have	Bachelor's degree	Contract	No	Yes, and strictly enforced	Yes, and strictly enforced	Doctor	7	1	1	1	1	0	0	1	1	1	1	0	0	1	4	4	4	5	5	4	4	4	4	4	4	4	4	4	4	2	3	4	2	2	3	5
451	Female	3	Yes	SICU	3	Senior nurse	Not have	Bachelor's degree	Contract	No	Not have	Yes, but not strictly enforced	Nurse	4	1	1	1	1	0	1	0	1	0	1	0	0	1	4	4	4	4	4	4	4	4	4	4	4	4	4	4	4	3	3	4	4	4	4	4
452	Female	5	Yes	GICU	6	Associate chief nurse and above	Head nurse	Bachelor's degree	Formal	Yes	Yes, but not strictly enforced	Yes, and strictly enforced	Doctor	7	1	0	1	1	1	1	1	1	1	1	0	1	1	4	4	4	3	4	4	4	4	2	2	4	4	4	4	4	3	2	3	3	3	3	3
453	Female	3	Yes	SICU	4	Nurse-in-charge	Nursing team leader、Clinical nursing teacher	Bachelor's degree	Contract	Yes	Yes, and strictly enforced	Yes, and strictly enforced	Doctor	8	1	1	1	1	1	1	0	0	1	1	1	1	1	5	5	5	5	5	5	5	5	4	4	4	5	5	5	5	2	3	4	4	4	3	3
454	Female	3	Yes	GICU	4	Senior nurse	Clinical nursing teacher	Bachelor's degree	Contract	No	Yes, but not strictly enforced	Yes, but not strictly enforced	Doctor	8	1	1	1	1	1	1	1	1	1	1	1	1	1	5	5	5	5	5	5	5	5	5	5	5	4	4	5	4	3	5	5	5	5	4	4
455	Female	3	Yes	SICU	4	Senior nurse	Nursing team leader	Bachelor's degree	Contract	Yes	Yes, and strictly enforced	Yes, and strictly enforced	Doctor	9	1	1	1	1	1	1	1	0	1	1	1	1	1	5	5	5	5	5	5	5	5	4	5	5	5	5	5	5	3	3	4	5	4	4	4
456	Female	3	Yes	GICU	4	Senior nurse	Nursing team leader	Bachelor's degree	Contract	Yes	Not have	Not have	Doctor	6	1	0	0	0	0	0	0	0	1	1	1	1	1	5	5	5	5	5	5	5	5	5	5	5	5	5	5	5	3	3	5	5	5	5	5
457	Female	3	Yes	SICU	4	Senior nurse	Not have	Bachelor's degree	Contract	No	Not have	Not have	Doctor	6	0	1	1	0	0	0	0	0	0	0	0	0	1	4	4	4	4	4	4	4	4	3	3	4	4	3	4	4	3	4	4	4	4	4	4
458	Female	3	Yes	SICU	3	Senior nurse	Not have	Bachelor's degree	Contract	No	Yes, and strictly enforced	Yes, and strictly enforced	Doctor	8	1	1	1	1	1	1	1	0	1	1	1	1	1	5	5	5	5	5	5	5	5	3	3	5	4	4	5	5	4	4	4	5	4	4	4
459	Female	3	Yes	GICU	4	Nurse-in-charge	Nursing team leader	Bachelor's degree	Contract	No	Yes, but not strictly enforced	Yes, but not strictly enforced	Doctor	7	1	1	1	1	1	1	0	1	1	1	0	1	1	5	5	5	5	5	5	5	5	2	3	2	4	4	5	4	2	4	5	5	5	5	5
460	Male	2	Yes	SICU	2	Senior nurse	Not have	Bachelor's degree	Contract	No	Yes, and strictly enforced	Yes, and strictly enforced	Nurse	6	1	1	1	0	1	1	1	1	1	1	1	1	1	5	5	5	5	5	5	5	5	4	4	4	4	4	4	4	4	4	4	4	4	4	4
461	Female	3	Yes	SICU	4	Senior nurse	Nursing team leader	Bachelor's degree	Contract	Yes	Yes, but not strictly enforced	Yes, but not strictly enforced	Nurse	4	1	1	1	1	1	0	1	0	1	1	1	0	1	5	5	5	4	4	4	4	4	4	4	4	4	4	4	4	3	5	4	4	3	4	5
462	Female	3	Yes	SICU	2	Senior nurse	Nursing team leader	Bachelor's degree	Formal	No	Yes, and strictly enforced	Yes, and strictly enforced	Doctor	8	1	1	1	1	1	1	1	1	1	1	0	1	1	5	5	5	5	5	5	5	5	4	4	5	5	5	5	5	5	5	5	5	5	5	5
463	Female	3	Yes	SICU	3	Nurse-in-charge	Not have	Bachelor's degree	Formal	Yes	Yes, and strictly enforced	Yes, and strictly enforced	Nurse	6	1	1	1	1	1	1	1	1	1	1	1	1	1	5	5	5	5	5	5	5	5	4	3	4	5	5	5	5	5	5	5	5	5	5	5
464	Female	3	Yes	SICU	4	Nurse-in-charge	Nursing team leader	Bachelor's degree	Contract	Yes	Yes, and strictly enforced	Yes, and strictly enforced	Nurse	6	1	1	1	1	1	1	0	0	1	1	0	1	1	5	5	5	5	5	5	5	5	5	5	5	5	5	5	5	5	5	5	5	5	5	5
465	Female	3	Yes	SICU	4	Senior nurse	Nursing team leader	Bachelor's degree	Contract	Yes	Not have	Yes, but not strictly enforced	Doctor	8	1	1	1	0	1	1	1	1	0	0	1	1	1	5	5	5	5	5	5	5	4	4	4	4	4	4	4	4	4	4	4	4	4	4	4
466	Female	3	Yes	GICU	3	Senior nurse	Not have	Bachelor's degree	Contract	No	Not have	Yes, and strictly enforced	Doctor	5	1	1	1	0	1	1	0	0	0	0	0	1	1	4	4	4	3	3	4	3	4	3	3	3	3	3	4	3	3	4	3	4	4	4	4
467	Female	3	Yes	Other ICUs	3	Senior nurse	Not have	Bachelor's degree	Formal	Yes	Yes, but not strictly enforced	Yes, but not strictly enforced	Doctor	0	1	1	1	1	1	1	1	0	1	1	0	0	1	5	5	5	5	5	3	3	2	2	1	2	4	1	5	5	3	2	2	2	2	2	2
468	Female	3	Yes	SICU	3	Senior nurse	Clinical nursing teacher	Bachelor's degree	Formal	No	Not have	Not have	Doctor	7	1	1	1	1	1	1	1	1	0	1	1	1	1	4	5	5	5	5	5	5	4	4	4	4	4	4	4	4	3	3	4	4	4	4	4
469	Female	2	Yes	GICU	3	Nurse-in-charge	Clinical nursing teacher	Bachelor's degree	Contract	No	Yes, but not strictly enforced	Yes, but not strictly enforced	Doctor	4	1	1	1	1	1	1	1	1	1	1	1	0	1	4	4	5	5	5	5	5	4	4	4	4	4	4	4	4	3	4	4	3	4	4	4
470	Female	2	Yes	GICU	2	Senior nurse	Not have	Junior college or below	Contract	No	Yes, but not strictly enforced	Yes, and strictly enforced	Doctor	2	1	1	1	1	1	1	1	1	0	0	0	1	1	5	5	5	4	4	4	4	3	2	2	4	4	4	4	4	3	3	3	3	3	2	2
471	Female	1	Yes	GICU	1	Senior nurse	Not have	Bachelor's degree	Contract	No	Not have	Yes, and strictly enforced	Doctor	7	1	1	1	0	1	1	1	0	0	1	0	1	1	4	5	5	4	4	4	4	5	4	4	4	4	4	4	4	1	2	3	1	3	3	4
472	Female	2	Yes	GICU	2	Senior nurse	Not have	Bachelor's degree	Contract	No	Yes, and strictly enforced	Yes, and strictly enforced	Doctor	5	1	1	1	1	1	1	1	0	1	0	1	1	1	5	5	5	4	3	5	5	5	3	2	4	4	4	4	4	3	3	3	2	3	4	4
473	Female	2	Yes	GICU	2	Senior nurse	Clinical nursing teacher	Bachelor's degree	Contract	No	Not have	Yes, but not strictly enforced	Doctor	6	1	1	1	1	1	0	1	1	0	1	1	1	1	5	5	5	5	5	5	5	5	5	5	5	4	4	4	4	1	2	4	1	3	3	2
474	Male	3	No	GICU	3	Nurse	Not have	Bachelor's degree	Contract	No	Yes, and strictly enforced	Yes, and strictly enforced	Doctor	8	1	1	1	1	1	1	0	1	0	1	0	0	1	1	1	1	1	1	1	1	1	1	1	1	4	4	4	4	4	4	4	3	3	3	3
475	Female	3	Yes	SICU	3	Senior nurse	Not have	Bachelor's degree	Contract	No	Yes, and strictly enforced	Yes, and strictly enforced	Doctor	8	1	1	1	0	1	1	0	0	0	1	0	1	1	5	5	5	5	5	5	5	5	3	3	3	4	4	5	5	2	4	4	3	3	4	3
476	Female	3	Yes	SICU	4	Senior nurse	Nursing team leader	Bachelor's degree	Contract	No	Yes, and strictly enforced	Yes, and strictly enforced	Nurse	6	1	1	1	1	1	1	1	1	1	1	1	1	1	5	5	5	5	5	5	5	5	5	5	5	5	5	5	5	5	5	5	5	5	5	5
477	Female	3	Yes	Other ICUs	3	Senior nurse	Not have	Bachelor's degree	Contract	Yes	Yes, and strictly enforced	Yes, and strictly enforced	Doctor	2	1	1	1	0	0	1	1	1	0	0	0	1	1	5	5	5	5	5	5	5	4	1	5	5	4	4	4	4	2	2	2	2	2	2	2
478	Male	3	Yes	SICU	3	Senior nurse	Not have	Bachelor's degree	Formal	No	Yes, and strictly enforced	Yes, and strictly enforced	Doctor	5	1	1	1	1	1	1	1	0	1	1	1	1	1	5	5	5	4	5	5	5	5	4	4	3	4	4	5	5	4	4	4	5	4	5	4
479	Female	3	Yes	SICU	3	Senior nurse	Clinical nursing teacher	Bachelor's degree	Formal	No	Yes, but not strictly enforced	Yes, and strictly enforced	Nurse	8	1	1	0	1	1	1	1	1	1	0	0	1	1	3	3	3	2	3	3	3	3	3	4	3	4	3	3	3	2	3	3	3	3	4	4
480	Female	3	Yes	SICU	4	Nurse-in-charge	Nursing team leader、Clinical nursing teacher	Bachelor's degree	Contract	No	Not have	Not have	Doctor	6	1	1	1	1	1	1	1	0	1	1	1	1	1	4	4	4	4	4	4	4	4	4	4	4	4	4	4	4	4	4	4	4	4	4	4
481	Female	3	Yes	Other ICUs	4	Senior nurse	Not have	Bachelor's degree	Contract	No	Yes, but not strictly enforced	Yes, but not strictly enforced	Doctor	8	0	1	1	0	0	0	1	0	1	0	0	1	1	5	5	5	5	5	5	5	5	5	5	5	5	5	5	5	4	4	5	4	3	4	4
482	Male	3	Yes	Other ICUs	3	Nurse-in-charge	Not have	Bachelor's degree	Contract	No	Yes, but not strictly enforced	Yes, but not strictly enforced	Doctor	8	0	1	1	0	0	0	0	0	1	0	0	1	1	4	4	4	4	4	4	4	4	4	4	4	3	3	3	4	2	3	4	3	3	3	3
483	Female	3	Yes	GICU	3	Senior nurse	Not have	Bachelor's degree	Contract	No	Yes, but not strictly enforced	Yes, and strictly enforced	Doctor	6	1	1	1	0	1	1	1	0	1	1	0	1	1	4	4	4	4	4	4	4	4	4	4	4	4	4	4	4	3	4	4	4	4	4	4
484	Female	3	Yes	Other ICUs	3	Senior nurse	Not have	Bachelor's degree	Contract	No	Yes, and strictly enforced	Yes, and strictly enforced	Doctor	4	1	1	1	1	1	1	1	1	0	0	1	1	1	4	4	4	4	4	4	4	4	4	4	4	4	4	4	4	3	4	4	4	4	4	4
485	Female	3	Yes	GICU	4	Associate chief nurse and above	Nursing team leader、Clinical nursing teacher	Bachelor's degree	Formal	Yes	Not have	Not have	Nurse	3	1	0	1	1	1	1	1	1	0	0	0	1	1	5	5	5	5	5	5	5	5	5	5	5	5	5	5	5	3	4	4	4	4	4	4
486	Female	3	Yes	GICU	5	Nurse-in-charge	Not have	Bachelor's degree	Contract	Yes	Yes, and strictly enforced	Yes, and strictly enforced	Doctor	8	1	1	1	1	1	1	1	1	1	1	0	0	1	4	4	4	4	4	4	4	5	5	5	5	5	5	5	5	4	4	4	4	4	4	4
487	Male	3	Yes	GICU	3	Nurse-in-charge	Not have	Bachelor's degree	Contract	No	Yes, and strictly enforced	Yes, and strictly enforced	Doctor	6	1	1	1	0	0	1	0	1	0	1	0	1	1	5	5	5	5	5	5	5	4	3	5	5	4	5	5	5	5	5	5	4	4	4	4
488	Female	3	No	GICU	3	Nurse-in-charge	Clinical nursing teacher	Master degree or above	Contract	Yes	Yes, and strictly enforced	Yes, and strictly enforced	RTs	3	1	1	1	1	1	1	1	1	1	1	1	1	1	5	5	5	5	5	5	5	4	2	3	4	4	4	4	4	4	4	4	4	4	4	4
489	Female	3	Yes	SICU	3	Senior nurse	Not have	Bachelor's degree	Contract	No	Yes, but not strictly enforced	Not have	Doctor	3	1	1	1	1	1	1	1	1	1	1	1	1	1	5	4	4	4	4	4	4	4	4	4	4	4	4	4	4	3	3	4	5	3	3	4
490	Female	3	Yes	Other ICUs	3	Senior nurse	Not have	Bachelor's degree	Formal	Yes	Not have	Yes, and strictly enforced	Doctor	5	1	1	0	1	0	1	0	0	0	1	0	1	1	5	5	5	5	5	5	5	5	5	5	5	5	5	5	5	2	5	5	4	4	4	4
491	Male	3	Yes	Other ICUs	3	Senior nurse	Not have	Bachelor's degree	Contract	No	Not have	Not have	Doctor	9	1	1	1	1	1	1	1	1	1	1	1	0	1	5	5	5	5	5	5	5	5	5	5	5	5	5	5	5	5	5	5	3	5	4	4
492	Female	3	Yes	EICU	3	Nurse-in-charge	Nursing team leader、Clinical nursing teacher	Bachelor's degree	Contract	Yes	Yes, but not strictly enforced	Yes, and strictly enforced	Doctor	6	1	1	1	1	1	0	1	1	1	0	0	0	1	5	5	4	4	4	5	5	5	4	3	4	4	4	4	4	3	3	4	3	3	4	3
493	Female	3	Yes	Other ICUs	3	Nurse-in-charge	Not have	Bachelor's degree	Contract	Yes	Yes, and strictly enforced	Yes, and strictly enforced	Nurse	9	1	1	1	1	1	1	1	0	0	1	0	1	1	5	5	5	5	5	5	5	5	4	5	5	4	4	5	5	4	4	4	4	4	4	4
494	Female	3	Yes	Other ICUs	3	Senior nurse	Not have	Bachelor's degree	Formal	Yes	Yes, but not strictly enforced	Yes, and strictly enforced	Doctor	2	1	1	1	1	1	1	1	1	1	1	1	1	1	5	5	5	5	5	5	5	5	5	5	5	4	4	4	4	2	1	1	2	1	1	1
495	Female	2	Yes	SICU	2	Senior nurse	Not have	Bachelor's degree	Contract	No	Yes, and strictly enforced	Yes, and strictly enforced	Doctor	8	1	1	1	1	1	1	1	1	0	1	0	1	1	5	5	5	5	5	5	5	5	5	5	5	5	5	5	5	5	5	5	5	5	5	5
496	Female	3	Yes	Other ICUs	3	Senior nurse	Not have	Bachelor's degree	Contract	No	Yes, and strictly enforced	Yes, and strictly enforced	Doctor	5	1	1	1	1	1	1	1	0	0	1	0	1	1	5	5	5	5	5	5	5	5	5	5	5	5	5	5	5	5	5	5	5	5	5	5
497	Female	1	Yes	GICU	1	Nurse	Not have	Junior college or below	Contract	No	Yes, and strictly enforced	Yes, and strictly enforced	Doctor	5	1	1	1	1	1	1	1	1	1	1	0	1	1	5	5	5	5	5	5	5	5	3	3	5	4	4	4	4	4	4	4	4	4	4	4
498	Female	2	Yes	GICU	1	Senior nurse	Not have	Bachelor's degree	Contract	No	Yes, and strictly enforced	Yes, and strictly enforced	Doctor	6	1	1	1	1	1	1	1	0	1	1	1	1	1	4	5	5	5	5	5	5	5	5	5	5	5	5	5	5	5	5	5	5	5	5	5
499	Female	2	No	GICU	3	Senior nurse	Not have	Bachelor's degree	Contract	Yes	Yes, and strictly enforced	Yes, and strictly enforced	Doctor	8	1	1	1	1	1	1	0	1	0	1	0	1	1	5	5	5	5	5	5	5	5	5	5	5	5	5	5	5	3	3	4	4	4	4	4
500	Female	3	No	GICU	5	Associate chief nurse and above	Clinical nursing teacher	Bachelor's degree	Formal	Yes	Yes, but not strictly enforced	Yes, but not strictly enforced	Doctor	4	0	0	1	1	1	1	1	0	0	0	1	1	1	4	4	4	4	4	4	4	4	4	4	4	4	4	4	4	2	4	4	3	4	3	4
501	Female	3	Yes	GICU	4	Associate chief nurse and above	Head nurse	Bachelor's degree	Formal	Yes	Yes, but not strictly enforced	Yes, but not strictly enforced	Doctor	5	1	1	1	1	1	1	1	0	0	1	1	1	1	5	5	5	5	5	5	5	5	3	5	5	5	5	5	5	3	3	3	3	4	4	3
502	Female	3	Yes	GICU	3	Nurse-in-charge	Not have	Bachelor's degree	Contract	No	Yes, but not strictly enforced	Yes, and strictly enforced	Doctor	7	1	1	1	1	0	1	1	1	1	1	1	1	1	4	4	4	4	4	4	4	4	4	4	4	4	4	4	4	2	3	3	3	3	3	3
503	Female	2	Yes	GICU	2	Senior nurse	Not have	Bachelor's degree	Contract	No	Yes, and strictly enforced	Yes, but not strictly enforced	Doctor	8	1	1	1	0	0	1	1	1	0	0	1	0	1	4	4	4	4	4	4	4	4	3	3	4	4	4	4	4	3	3	3	3	3	3	3
504	Female	2	Yes	GICU	2	Nurse-in-charge	Not have	Bachelor's degree	Contract	No	Yes, and strictly enforced	Yes, and strictly enforced	Doctor	6	1	1	1	1	1	1	0	1	0	0	0	0	1	3	4	4	3	3	4	4	3	4	3	4	4	3	3	4	3	3	3	3	3	3	3
505	Female	3	Yes	GICU	2	Nurse-in-charge	Clinical nursing teacher	Bachelor's degree	Contract	No	Yes, and strictly enforced	Yes, and strictly enforced	Doctor	4	1	1	1	1	1	1	0	0	1	1	0	1	1	4	4	4	4	4	4	4	4	3	3	3	4	4	4	4	3	3	3	3	3	3	2
506	Female	4	No	GICU	5	Associate chief nurse and above	Clinical nursing teacher	Bachelor's degree	Contract	No	Yes, but not strictly enforced	Yes, but not strictly enforced	Doctor	4	1	1	1	0	1	1	0	0	1	0	0	1	1	4	4	4	4	4	4	4	3	4	4	4	4	4	4	4	3	3	4	3	3	1	2
507	Female	1	Yes	GICU	1	Nurse	Not have	Bachelor's degree	Formal	No	Yes, and strictly enforced	Yes, and strictly enforced	Doctor	4	1	1	1	1	1	1	0	0	0	0	0	1	1	4	4	4	4	4	4	4	4	3	4	4	4	4	4	4	2	2	3	2	3	3	3
508	Female	3	Yes	SICU	3	Senior nurse	Not have	Bachelor's degree	Contract	No	Yes, and strictly enforced	Yes, and strictly enforced	Nurse	6	1	1	1	1	1	1	1	1	1	1	1	1	1	5	5	5	5	5	5	5	5	3	4	5	5	4	5	5	3	4	5	5	4	4	4
509	Female	3	Yes	GICU	3	Senior nurse	Clinical nursing teacher	Bachelor's degree	Contract	No	Yes, and strictly enforced	Yes, and strictly enforced	Doctor	6	1	1	1	1	0	1	0	1	0	1	0	1	1	4	4	4	4	4	4	4	4	4	4	4	4	4	4	4	2	2	3	2	2	2	2
510	Female	2	Yes	GICU	3	Senior nurse	Clinical nursing teacher	Bachelor's degree	Contract	No	Not have	Not have	Doctor	6	1	1	1	1	1	1	0	0	1	0	0	1	1	4	3	4	4	4	4	4	4	4	4	4	4	4	4	4	2	2	2	3	3	3	3
511	Male	2	Yes	Other ICUs	2	Senior nurse	Not have	Bachelor's degree	Contract	No	Yes, and strictly enforced	Yes, and strictly enforced	Nurse	8	1	1	1	1	1	1	0	1	0	1	0	1	1	5	5	5	5	5	5	5	5	5	5	5	5	5	5	5	3	4	4	4	5	4	4
512	Female	3	Yes	GICU	4	Nurse-in-charge	Not have	Bachelor's degree	Contract	No	Yes, and strictly enforced	Yes, and strictly enforced	Doctor	10	0	0	0	0	0	0	1	1	0	0	1	0	1	5	5	5	5	5	5	5	5	5	5	5	5	5	5	5	2	3	3	3	3	3	3
513	Male	2	Yes	GICU	3	Senior nurse	Not have	Bachelor's degree	Contract	Yes	Yes, but not strictly enforced	Yes, but not strictly enforced	Doctor	8	0	0	0	0	0	0	0	0	0	0	0	1	0	4	4	3	3	4	2	2	2	3	3	3	2	3	3	3	2	2	2	2	3	3	3
514	Female	3	No	GICU	4	Nurse-in-charge	Clinical nursing teacher	Bachelor's degree	Contract	No	Yes, and strictly enforced	Yes, and strictly enforced	Doctor	7	1	1	1	1	0	1	1	1	0	0	1	1	1	5	5	5	5	5	5	5	5	4	4	4	5	5	5	5	5	5	5	5	5	4	4
515	Female	1	Yes	GICU	1	Nurse	Not have	Bachelor's degree	Contract	No	Yes, and strictly enforced	Yes, and strictly enforced	Doctor	5	1	1	1	1	0	0	0	0	0	0	0	1	1	3	3	3	3	3	3	3	4	3	3	3	3	3	3	3	3	3	3	3	3	3	3
516	Female	2	No	GICU	1	Senior nurse	Not have	Master degree or above	Formal	Yes	Yes, and strictly enforced	Yes, and strictly enforced	Doctor	3	1	1	1	1	1	1	1	1	0	0	1	1	1	4	5	4	4	4	2	4	4	3	4	4	4	3	4	5	4	4	4	4	3	3	4
517	Female	2	Yes	GICU	3	Senior nurse	Not have	Bachelor's degree	Contract	No	Not have	Not have	Doctor	4	1	1	1	1	0	0	1	1	0	0	1	1	1	5	5	5	5	5	5	5	5	5	5	5	5	5	5	5	3	3	4	3	3	3	3
518	Female	2	Yes	GICU	3	Senior nurse	Clinical nursing teacher	Bachelor's degree	Contract	No	Yes, and strictly enforced	Yes, and strictly enforced	Doctor	8	1	1	1	1	1	1	1	1	0	1	0	1	1	5	5	5	5	5	5	5	5	5	5	5	5	5	5	5	5	5	5	5	5	5	5
519	Female	4	Yes	Other ICUs	1	Nurse-in-charge	Not have	Bachelor's degree	Contract	No	Yes, but not strictly enforced	Yes, but not strictly enforced	Doctor	5	1	0	1	0	0	0	0	1	0	0	0	1	1	5	5	5	5	5	5	5	5	4	5	5	5	5	5	5	2	1	1	2	3	1	1
520	Female	2	Yes	GICU	3	Senior nurse	Not have	Junior college or below	Contract	No	Yes, and strictly enforced	Yes, and strictly enforced	Doctor	9	1	1	1	1	1	1	0	1	1	1	1	1	1	5	5	5	5	5	5	5	5	5	5	5	4	4	4	4	4	4	4	4	4	4	4
521	Female	3	Yes	GICU	4	Associate chief nurse and above	Nursing team leader	Bachelor's degree	Formal	Yes	Yes, but not strictly enforced	Yes, but not strictly enforced	Doctor	5	1	1	1	1	1	1	1	1	0	1	1	1	1	5	5	5	4	5	5	5	5	4	5	5	5	5	5	5	4	4	4	3	3	4	4
522	Female	3	Yes	Other ICUs	4	Senior nurse	Not have	Bachelor's degree	Formal	No	Not have	Not have	Doctor	0	1	1	0	0	0	0	0	0	0	0	0	0	0	4	4	3	3	3	3	3	3	3	3	3	4	4	4	4	2	1	1	2	1	1	1
523	Female	2	Yes	Other ICUs	1	Nurse-in-charge	Clinical nursing teacher	Bachelor's degree	Contract	No	Yes, and strictly enforced	Yes, and strictly enforced	Doctor	6	1	1	1	1	1	1	0	1	0	1	0	1	1	5	5	5	5	5	5	5	5	5	5	5	5	5	5	5	3	3	3	3	3	3	3
524	Female	3	Yes	Other ICUs	1	Senior nurse	Not have	Bachelor's degree	Contract	No	Yes, and strictly enforced	Yes, and strictly enforced	Doctor	8	1	1	1	0	1	1	0	0	1	1	0	1	1	5	4	5	5	5	5	5	5	5	5	5	5	4	4	4	3	3	3	3	4	4	4
525	Female	2	Yes	GICU	1	Senior nurse	Not have	Bachelor's degree	Contract	No	Yes, and strictly enforced	Yes, and strictly enforced	Doctor	6	1	1	1	0	1	1	0	0	1	1	0	1	1	5	4	5	4	4	5	5	4	5	5	5	4	4	4	4	4	5	4	4	4	4	5
526	Female	3	No	GICU	4	Nurse-in-charge	Not have	Bachelor's degree	Contract	Yes	Yes, but not strictly enforced	Yes, but not strictly enforced	Doctor	7	1	1	1	1	1	1	1	1	1	1	1	1	1	5	5	5	5	5	5	5	5	5	5	5	5	5	5	5	4	4	4	4	4	4	4
527	Female	3	Yes	Other ICUs	3	Senior nurse	Not have	Bachelor's degree	Contract	No	Not have	Not have	Doctor	6	1	1	1	1	1	1	1	1	1	1	1	1	1	5	5	5	5	5	5	5	5	5	5	5	4	4	4	4	3	3	4	3	3	3	3
528	Female	4	Yes	GICU	4	Associate chief nurse and above	Nursing team leader、Clinical nursing teacher	Bachelor's degree	Contract	No	Yes, and strictly enforced	Yes, and strictly enforced	Doctor	4	1	1	1	0	1	1	1	0	0	1	1	1	1	5	5	5	5	5	5	5	5	3	3	5	4	4	5	5	4	5	5	4	4	4	4
529	Female	2	Yes	GICU	2	Senior nurse	Not have	Bachelor's degree	Contract	No	Yes, and strictly enforced	Yes, and strictly enforced	Doctor	5	1	1	1	1	0	1	0	1	0	0	0	1	1	4	4	4	4	4	4	4	4	4	4	4	4	4	4	4	3	3	4	3	3	3	3
530	Male	3	Yes	GICU	3	Senior nurse	Not have	Bachelor's degree	Contract	No	Yes, but not strictly enforced	Yes, but not strictly enforced	Doctor	8	1	1	1	1	0	1	1	1	0	0	0	1	1	5	5	5	5	5	5	5	5	5	5	5	5	5	5	5	4	4	4	4	4	4	4
531	Female	3	Yes	Other ICUs	1	Nurse-in-charge	Not have	Bachelor's degree	Formal	No	Not have	Yes, but not strictly enforced	Doctor	5	1	1	1	1	1	1	1	1	0	1	0	1	1	4	4	4	4	4	4	4	3	4	3	4	3	3	4	4	2	2	3	3	2	2	2
532	Female	3	Yes	Other ICUs	2	Senior nurse	Not have	Bachelor's degree	Contract	No	Yes, and strictly enforced	Yes, and strictly enforced	Doctor	10	1	1	1	1	1	0	1	1	1	1	1	1	1	5	5	5	5	5	5	5	5	3	5	5	5	5	5	5	2	2	2	2	2	2	2
533	Female	3	Yes	GICU	1	Senior nurse	Not have	Bachelor's degree	Formal	Yes	Yes, and strictly enforced	Yes, and strictly enforced	Doctor	6	1	1	1	0	1	1	1	1	1	1	0	1	1	5	5	5	5	5	5	5	5	5	5	5	5	5	5	5	5	5	5	5	5	5	5
534	Female	3	Yes	Other ICUs	3	Senior nurse	Clinical nursing teacher	Bachelor's degree	Contract	Yes	Not have	Yes, but not strictly enforced	Doctor	8	1	1	1	0	0	0	0	1	0	0	0	1	1	5	5	5	5	5	5	5	5	5	5	5	5	5	5	5	3	2	3	5	4	4	4
535	Female	1	Yes	EICU	1	Nurse	Not have	Bachelor's degree	Contract	No	Yes, and strictly enforced	Yes, and strictly enforced	Doctor	4	1	1	1	0	1	1	1	1	0	1	0	1	1	4	4	4	4	4	4	4	4	3	3	3	3	3	4	4	3	3	3	3	3	3	3
536	Female	4	Yes	EICU	5	Nurse-in-charge	Nursing team leader	Bachelor's degree	Formal	Yes	Yes, but not strictly enforced	Yes, and strictly enforced	Doctor	2	1	1	1	1	1	1	1	1	1	0	1	1	1	4	4	4	4	4	4	4	4	4	4	4	4	4	4	4	3	3	3	3	3	3	3
537	Female	4	Yes	EICU	5	Nurse-in-charge	Nursing team leader	Bachelor's degree	Contract	Yes	Yes, and strictly enforced	Yes, and strictly enforced	Doctor	4	1	1	1	1	1	1	1	0	0	1	1	1	1	4	4	4	4	4	4	4	4	4	4	4	4	4	4	4	3	4	4	3	3	3	3
538	Female	3	Yes	GICU	4	Nurse-in-charge	Clinical nursing teacher	Bachelor's degree	Formal	Yes	Yes, but not strictly enforced	Yes, and strictly enforced	Doctor	6	1	1	1	0	1	1	0	1	0	1	0	1	1	5	5	5	4	4	5	5	4	3	3	4	4	4	4	4	2	2	4	4	3	4	4
539	Female	3	Yes	EICU	4	Nurse-in-charge	Not have	Bachelor's degree	Contract	Yes	Yes, and strictly enforced	Yes, and strictly enforced	Doctor	1	1	1	1	1	1	1	1	1	1	1	1	1	1	5	5	5	5	5	5	5	3	2	2	3	4	4	4	4	3	3	3	3	3	4	1
540	Male	1	Yes	EICU	2	Senior nurse	Not have	Bachelor's degree	Contract	No	Yes, but not strictly enforced	Yes, and strictly enforced	Doctor	4	1	0	0	1	0	1	0	0	1	1	0	1	1	4	4	4	4	4	4	4	4	3	3	4	3	3	4	3	3	3	4	3	3	4	3
541	Female	3	Yes	Other ICUs	3	Senior nurse	Not have	Bachelor's degree	Formal	Yes	Yes, but not strictly enforced	Yes, but not strictly enforced	Nurse	6	1	1	1	1	1	1	0	0	1	1	0	1	1	5	5	5	5	5	5	5	4	3	3	3	4	4	4	4	3	2	3	3	3	3	3
542	Female	3	Yes	EICU	5	Nurse-in-charge	Nursing team leader、Clinical nursing teacher	Bachelor's degree	Contract	Yes	Yes, but not strictly enforced	Yes, and strictly enforced	Doctor	2	1	1	1	1	1	1	1	1	0	1	0	0	1	5	5	5	5	5	5	5	5	3	5	5	5	5	5	5	3	3	5	4	5	5	5
543	Female	2	Yes	GICU	2	Senior nurse	Nursing team leader	Bachelor's degree	Contract	No	Not have	Yes, and strictly enforced	Doctor	3	1	1	1	1	1	1	1	1	0	1	1	0	1	5	5	5	5	5	5	5	5	3	3	4	4	4	4	4	3	3	3	3	3	2	5
544	Female	2	Yes	GICU	2	Senior nurse	Not have	Bachelor's degree	Contract	Yes	Yes, and strictly enforced	Yes, and strictly enforced	Doctor	4	1	1	1	1	1	1	0	1	1	0	0	0	1	4	4	4	4	4	4	4	3	2	4	4	3	3	3	3	4	4	4	4	4	4	4
545	Female	3	Yes	GICU	4	Nurse-in-charge	Nursing team leader、Clinical nursing teacher	Bachelor's degree	Formal	Yes	Not have	Not have	Doctor	7	1	1	1	1	1	1	0	1	1	1	0	0	1	5	5	4	4	4	4	4	4	4	5	4	4	4	4	4	4	4	4	4	4	5	5
546	Female	1	Yes	GICU	1	Nurse	Not have	Bachelor's degree	Other	No	Yes, and strictly enforced	Yes, and strictly enforced	Doctor	8	1	1	0	1	1	1	0	0	0	1	1	1	1	5	3	4	3	4	5	5	4	4	4	4	4	4	4	4	4	4	4	4	4	4	4
547	Male	2	Yes	GICU	1	Senior nurse	Not have	Bachelor's degree	Contract	No	Yes, and strictly enforced	Yes, and strictly enforced	Doctor	4	1	1	1	1	1	1	1	0	1	1	1	1	1	5	5	5	5	5	5	5	4	3	3	5	5	5	5	5	3	3	5	4	3	5	5
548	Male	1	Yes	GICU	1	Nurse	Not have	Bachelor's degree	Other	No	Yes, and strictly enforced	Yes, and strictly enforced	Doctor	10	1	1	1	1	1	1	0	1	1	1	1	1	1	5	5	5	5	5	5	5	5	5	5	5	2	5	5	5	3	4	4	4	4	4	4
549	Female	2	Yes	Other ICUs	3	Senior nurse	Clinical nursing teacher	Bachelor's degree	Contract	Yes	Yes, and strictly enforced	Yes, and strictly enforced	Doctor	10	1	1	1	1	1	1	0	1	0	1	1	1	1	5	5	5	5	5	5	5	5	5	5	5	5	5	5	5	4	4	4	4	4	4	4
550	Female	1	Yes	GICU	1	Nurse	Not have	Bachelor's degree	Other	No	Yes, and strictly enforced	Yes, and strictly enforced	Doctor	5	1	1	1	1	1	1	0	0	0	1	0	1	1	5	5	5	4	4	4	4	4	3	3	4	4	4	4	4	2	2	2	2	2	2	2
551	Male	2	Yes	SICU	2	Nurse	Not have	Junior college or below	Contract	No	Yes, and strictly enforced	Yes, and strictly enforced	Doctor	10	1	1	1	0	1	1	0	1	0	0	0	1	1	5	5	5	5	5	5	5	5	5	5	5	5	5	5	5	2	5	5	5	4	5	5
552	Female	2	Yes	GICU	2	Senior nurse	Not have	Bachelor's degree	Other	No	Yes, and strictly enforced	Yes, and strictly enforced	Doctor	7	1	1	1	1	0	1	0	1	1	1	1	0	1	4	4	4	4	4	4	4	4	3	3	3	4	3	4	4	2	2	4	4	3	3	3
553	Male	1	Yes	GICU	1	Nurse	Not have	Bachelor's degree	Other	No	Yes, but not strictly enforced	Yes, and strictly enforced	RTs	5	1	1	1	1	0	0	0	0	0	0	0	0	0	4	4	4	4	3	3	4	3	3	4	3	4	3	3	4	3	4	3	3	3	2	3
554	Female	2	Yes	GICU	3	Nurse-in-charge	Not have	Bachelor's degree	Contract	Yes	Yes, but not strictly enforced	Yes, but not strictly enforced	Doctor	8	1	1	1	0	1	1	1	1	0	0	0	1	1	5	5	5	5	5	5	5	5	4	5	5	5	5	5	5	3	3	5	5	4	3	5
555	Male	1	Yes	GICU	1	Nurse	Not have	Junior college or below	Other	No	Yes, and strictly enforced	Yes, and strictly enforced	Doctor	4	1	1	1	1	1	1	1	1	0	1	0	1	1	5	5	5	5	5	4	4	4	3	5	5	4	4	4	4	2	4	5	5	3	5	4
556	Male	3	Yes	GICU	4	Nurse-in-charge	Nursing team leader、Clinical nursing teacher	Bachelor's degree	Contract	Yes	Yes, and strictly enforced	Yes, and strictly enforced	Doctor	5	1	1	1	1	0	1	1	1	1	1	1	1	1	5	5	5	5	5	5	5	5	3	3	5	5	5	5	5	4	4	5	5	5	5	5
557	Female	3	Yes	GICU	3	Senior nurse	Clinical nursing teacher	Bachelor's degree	Contract	Yes	Yes, and strictly enforced	Yes, and strictly enforced	Doctor	7	1	1	1	1	1	1	1	1	1	1	0	0	1	5	4	4	5	5	5	5	4	3	4	4	5	5	5	5	3	5	5	5	4	4	4
558	Female	3	Yes	GICU	4	Nurse-in-charge	Not have	Bachelor's degree	Contract	Yes	Not have	Not have	Doctor	5	1	1	1	1	1	1	1	1	0	0	1	1	1	4	4	4	4	4	4	4	4	4	4	4	4	4	4	4	2	2	4	4	3	4	4
559	Female	3	Yes	GICU	3	Senior nurse	Not have	Bachelor's degree	Contract	Yes	Yes, and strictly enforced	Yes, and strictly enforced	Doctor	6	1	1	1	0	1	1	1	1	0	1	0	0	1	5	5	5	5	5	5	5	5	4	4	5	5	5	5	5	5	5	5	5	5	5	5
560	Female	3	Yes	GICU	3	Nurse-in-charge	Nursing team leader	Bachelor's degree	Contract	Yes	Yes, but not strictly enforced	Yes, but not strictly enforced	Doctor	4	1	1	1	1	1	1	0	1	0	0	0	1	1	4	5	5	4	4	4	4	3	3	3	4	4	4	4	4	2	4	4	4	4	2	2
561	Female	2	Yes	GICU	3	Senior nurse	Not have	Bachelor's degree	Contract	Yes	Yes, and strictly enforced	Yes, and strictly enforced	Doctor	8	1	1	1	1	1	1	1	1	0	1	1	1	1	5	5	5	5	5	5	5	5	3	5	5	5	5	5	5	5	5	5	5	5	5	5
562	Female	3	Yes	GICU	5	Nurse-in-charge	Nursing team leader、Clinical nursing teacher	Bachelor's degree	Contract	Yes	Yes, and strictly enforced	Yes, but not strictly enforced	Nurse	5	1	1	1	1	1	1	1	1	1	0	0	0	1	5	5	4	4	5	4	4	5	3	3	4	4	4	4	4	3	4	4	4	3	4	4
563	Female	2	Yes	Other ICUs	3	Senior nurse	Not have	Junior college or below	Contract	No	Yes, and strictly enforced	Yes, and strictly enforced	Doctor	7	1	1	1	1	0	0	1	0	0	0	0	0	1	3	3	3	3	3	3	3	3	3	3	3	3	3	3	3	5	5	5	5	5	5	5
564	Female	3	Yes	Other ICUs	3	Senior nurse	Not have	Bachelor's degree	Contract	No	Yes, and strictly enforced	Yes, and strictly enforced	Doctor	2	1	1	1	0	1	1	0	1	1	1	0	1	1	5	5	5	2	4	4	5	5	3	5	5	5	5	5	5	1	3	5	5	5	2	2
565	Female	4	Yes	Other ICUs	5	Senior nurse	Not have	Bachelor's degree	Contract	Yes	Yes, but not strictly enforced	Yes, and strictly enforced	Doctor	6	1	1	1	1	0	1	0	0	0	1	0	1	1	4	4	4	4	4	5	4	4	5	5	4	4	4	4	4	2	2	3	5	3	3	4
566	Female	3	Yes	GICU	4	Senior nurse	Clinical nursing teacher	Bachelor's degree	Contract	No	Yes, and strictly enforced	Yes, and strictly enforced	Doctor	8	1	1	1	1	1	1	0	1	1	1	1	1	1	5	5	5	5	5	5	5	5	5	5	5	5	5	5	5	4	5	5	5	5	5	5
567	Female	3	Yes	GICU	2	Senior nurse	Not have	Bachelor's degree	Other	No	Yes, and strictly enforced	Yes, and strictly enforced	Doctor	8	1	1	1	1	1	1	0	1	0	0	0	1	1	5	5	5	5	5	5	5	5	5	5	5	5	5	5	5	2	3	4	5	5	5	5
568	Female	2	Yes	GICU	1	Nurse	Not have	Bachelor's degree	Other	No	Yes, and strictly enforced	Yes, and strictly enforced	Doctor	3	1	1	1	1	1	1	1	1	1	1	0	0	1	5	4	4	5	4	5	5	4	3	4	4	5	5	5	5	3	3	3	3	4	5	4
569	Female	3	Yes	Other ICUs	4	Senior nurse	Clinical nursing teacher	Bachelor's degree	Contract	Yes	Yes, but not strictly enforced	Yes, and strictly enforced	Nurse	9	0	0	1	0	1	0	1	1	0	0	1	0	1	4	4	4	4	4	4	4	4	4	4	4	4	4	4	4	2	3	4	4	4	4	4
570	Female	2	Yes	GICU	2	Senior nurse	Not have	Bachelor's degree	Other	No	Yes, and strictly enforced	Yes, and strictly enforced	Doctor	6	1	1	1	1	1	1	0	1	0	1	0	1	1	5	5	5	5	5	5	5	5	5	5	5	5	5	5	5	5	5	5	5	5	5	4
571	Female	2	Yes	GICU	2	Senior nurse	Not have	Junior college or below	Contract	No	Yes, and strictly enforced	Yes, and strictly enforced	Doctor	8	1	1	1	1	1	1	1	0	0	1	0	1	1	5	5	5	5	5	5	5	5	5	5	5	5	5	5	5	3	4	4	4	4	4	4
572	Female	3	No	GICU	5	Nurse-in-charge	Nursing team leader	Bachelor's degree	Contract	Yes	Yes, and strictly enforced	Yes, and strictly enforced	Doctor	6	1	1	1	1	1	1	1	1	1	1	1	1	1	4	5	4	5	4	4	4	5	4	4	4	4	4	4	4	4	4	4	4	4	4	4
573	Female	3	Yes	GICU	2	Senior nurse	Not have	Bachelor's degree	Contract	No	Yes, and strictly enforced	Yes, and strictly enforced	Doctor	4	1	1	1	1	1	1	1	0	0	0	0	1	1	5	5	5	5	5	5	5	4	4	5	5	5	5	4	4	4	4	4	4	4	4	4
574	Female	3	Yes	GICU	4	Nurse-in-charge	Not have	Bachelor's degree	Contract	No	Yes, but not strictly enforced	Yes, but not strictly enforced	Doctor	5	1	1	1	1	1	1	0	0	1	0	0	0	1	4	4	4	4	4	4	4	4	4	4	4	4	4	4	4	3	4	4	4	4	4	4
575	Female	3	Yes	GICU	4	Nurse-in-charge	Nursing team leader	Bachelor's degree	Contract	Yes	Not have	Not have	Doctor	6	1	1	1	1	1	1	1	1	1	1	0	1	1	5	5	5	5	5	5	5	5	3	3	5	5	5	5	5	1	1	4	5	2	1	5
576	Female	3	Yes	Other ICUs	4	Nurse-in-charge	Not have	Bachelor's degree	Contract	Yes	Yes, and strictly enforced	Yes, and strictly enforced	Doctor	5	1	0	1	1	1	1	1	1	0	1	1	1	1	5	5	4	4	5	4	5	5	5	5	5	5	5	5	5	2	2	4	3	3	1	4
577	Female	3	Yes	GICU	2	Senior nurse	Not have	Bachelor's degree	Contract	No	Yes, and strictly enforced	Yes, and strictly enforced	Doctor	8	1	1	1	1	1	1	1	1	1	1	0	1	1	5	5	5	5	5	5	5	5	5	5	5	5	5	5	5	5	5	5	5	5	5	5
578	Female	3	Yes	Other ICUs	4	Senior nurse	Not have	Bachelor's degree	Contract	Yes	Yes, but not strictly enforced	Yes, and strictly enforced	Doctor	5	1	1	1	1	1	1	1	1	0	0	0	0	1	4	4	4	4	4	4	4	5	4	4	4	4	4	4	4	3	3	4	4	3	3	3
579	Female	2	Yes	Other ICUs	2	Senior nurse	Not have	Bachelor's degree	Contract	No	Yes, but not strictly enforced	Yes, and strictly enforced	Doctor	2	1	1	1	1	1	1	1	1	1	1	1	1	1	4	4	4	4	4	4	4	4	4	4	4	4	4	4	4	2	2	2	2	3	3	3
580	Female	3	Yes	Other ICUs	4	Nurse-in-charge	Not have	Bachelor's degree	Contract	Yes	Yes, but not strictly enforced	Yes, and strictly enforced	Doctor	8	1	1	1	1	1	1	0	0	1	1	0	1	1	4	4	4	4	4	4	4	4	4	4	4	4	4	4	4	3	4	4	4	4	3	4
581	Female	3	Yes	GICU	3	Senior nurse	Nursing team leader、Clinical nursing teacher	Bachelor's degree	Formal	No	Yes, but not strictly enforced	Yes, but not strictly enforced	Nurse	3	1	1	1	1	1	1	1	1	0	0	1	0	1	4	4	4	4	5	5	4	5	4	3	4	4	4	4	4	2	3	3	4	3	3	3
582	Female	1	Yes	GICU	1	Nurse	Not have	Bachelor's degree	Contract	No	Yes, and strictly enforced	Yes, and strictly enforced	Doctor	4	1	1	1	1	1	1	1	1	1	0	1	1	1	4	4	4	4	4	4	4	4	4	4	4	4	4	4	4	3	2	4	4	4	4	4
583	Female	3	Yes	GICU	2	Senior nurse	Not have	Bachelor's degree	Contract	No	Yes, but not strictly enforced	Yes, and strictly enforced	Nurse	1	1	1	1	1	1	1	1	0	0	1	0	1	1	4	4	4	4	4	4	4	4	4	4	4	4	4	4	4	3	3	4	3	3	4	3
584	Female	1	Yes	GICU	1	Nurse	Not have	Bachelor's degree	Contract	No	Not have	Not have	Nurse	3	0	0	0	0	0	0	0	0	0	0	1	1	1	4	4	4	5	5	4	4	4	3	4	4	4	4	4	4	2	2	3	3	2	2	2
585	Female	3	Yes	GICU	1	Senior nurse	Not have	Bachelor's degree	Contract	No	Yes, and strictly enforced	Yes, and strictly enforced	Doctor	2	1	1	1	1	1	1	0	1	0	1	0	1	1	5	5	5	5	5	5	5	2	2	2	4	4	4	5	5	2	2	3	3	3	3	3
586	Female	3	Yes	GICU	4	Nurse-in-charge	Clinical nursing teacher	Bachelor's degree	Contract	Yes	Yes, and strictly enforced	Yes, and strictly enforced	Doctor	8	1	0	1	1	1	1	1	1	1	1	0	1	1	5	4	5	5	5	5	5	5	5	5	5	5	5	5	5	3	2	1	2	1	2	1
587	Female	3	Yes	GICU	4	Senior nurse	Nursing team leader	Bachelor's degree	Contract	Yes	Yes, and strictly enforced	Yes, and strictly enforced	Nurse	4	1	1	1	1	1	1	0	1	1	1	1	1	1	5	5	5	5	5	5	5	5	3	2	5	5	5	5	5	3	2	4	4	2	1	3
588	Female	2	Yes	GICU	3	Nurse-in-charge	Nursing team leader、Clinical nursing teacher	Bachelor's degree	Contract	Yes	Yes, but not strictly enforced	Yes, and strictly enforced	Doctor	4	1	1	1	1	1	1	1	1	0	1	0	1	1	4	4	4	3	4	4	4	4	4	4	4	4	4	4	4	3	3	3	3	3	3	3
589	Female	3	Yes	GICU	3	Senior nurse	Nursing team leader	Bachelor's degree	Contract	No	Yes, and strictly enforced	Yes, and strictly enforced	Doctor	0	1	1	1	1	1	1	1	1	1	1	1	0	1	5	5	5	5	5	5	5	5	1	5	5	5	5	5	5	5	5	5	5	5	5	5
590	Female	3	Yes	Other ICUs	3	Nurse-in-charge	Nursing team leader	Bachelor's degree	Formal	Yes	Yes, but not strictly enforced	Yes, but not strictly enforced	Doctor	8	1	1	1	0	1	1	0	1	0	1	0	1	1	5	5	5	5	5	5	5	5	2	5	5	5	5	5	5	3	5	5	5	5	5	5
591	Female	3	Yes	Other ICUs	3	Nurse-in-charge	Clinical nursing teacher	Bachelor's degree	Contract	Yes	Yes, but not strictly enforced	Yes, and strictly enforced	Doctor	7	1	1	1	1	1	1	1	1	1	0	0	1	1	3	4	3	4	4	4	4	4	4	4	4	4	4	4	4	2	4	4	5	4	4	4
592	Female	2	Yes	GICU	2	Nurse	Not have	Junior college or below	Contract	No	Yes, but not strictly enforced	Not have	Doctor	5	1	1	1	1	1	1	1	1	1	0	0	1	1	4	2	4	4	4	4	4	4	3	4	4	2	2	2	2	2	2	3	1	2	1	2
593	Female	4	No	GICU	4	Associate chief nurse and above	Head nurse	Junior college or below	Formal	Yes	Not have	Yes, but not strictly enforced	Doctor	6	1	1	0	0	1	1	1	1	0	0	1	1	1	5	5	5	5	5	5	5	5	5	5	5	5	5	5	5	3	2	5	1	2	4	5
594	Female	4	Yes	GICU	4	Nurse-in-charge	Clinical nursing teacher	Bachelor's degree	Contract	Yes	Yes, and strictly enforced	Yes, and strictly enforced	Doctor	8	1	1	0	1	1	1	1	1	1	0	1	1	1	4	4	4	4	4	4	4	4	2	4	4	4	4	4	4	3	4	4	3	4	4	4
595	Female	2	Yes	GICU	2	Senior nurse	Clinical nursing teacher	Junior college or below	Contract	Yes	Yes, but not strictly enforced	Yes, and strictly enforced	Doctor	4	1	1	1	1	1	1	0	0	1	0	0	1	1	4	4	4	4	4	4	3	3	3	3	3	4	3	3	3	3	3	3	3	3	3	4
596	Female	3	Yes	GICU	4	Nurse-in-charge	Not have	Bachelor's degree	Contract	Yes	Yes, and strictly enforced	Yes, and strictly enforced	Doctor	8	1	1	1	1	1	1	1	0	1	0	0	1	1	5	5	5	5	5	5	5	5	3	5	5	5	5	5	5	3	4	4	4	4	4	5
597	Female	2	Yes	GICU	3	Senior nurse	Not have	Junior college or below	Contract	No	Yes, and strictly enforced	Yes, and strictly enforced	Nurse	10	1	1	1	0	0	1	0	1	0	1	1	1	1	5	5	5	5	5	5	5	5	5	5	5	5	5	5	5	2	2	3	2	2	3	3
598	Female	3	Yes	SICU	4	Nurse-in-charge	Nursing team leader	Bachelor's degree	Contract	No	Not have	Not have	Doctor	8	0	0	0	0	0	0	0	0	0	0	0	1	1	4	4	4	4	4	4	4	4	4	4	4	4	4	4	4	2	3	3	3	3	3	3
599	Male	2	Yes	GICU	1	Senior nurse	Not have	Bachelor's degree	Contract	Yes	Yes, and strictly enforced	Yes, and strictly enforced	Doctor	5	1	1	1	1	1	1	0	1	0	1	1	1	1	4	4	4	4	4	4	4	4	2	2	4	4	4	4	4	3	5	5	5	4	3	3
600	Female	2	Yes	Other ICUs	3	Senior nurse	Clinical nursing teacher	Bachelor's degree	Formal	No	Not have	Not have	Doctor	4	1	1	0	0	0	0	0	0	0	0	0	1	1	4	4	4	4	4	4	4	4	4	4	4	4	4	4	4	3	3	3	3	3	3	3
601	Female	1	Yes	GICU	2	Senior nurse	Not have	Bachelor's degree	Contract	No	Yes, and strictly enforced	Yes, and strictly enforced	Doctor	8	1	1	1	1	1	1	0	0	0	1	0	1	1	5	5	5	5	5	5	5	5	3	5	5	5	5	5	5	3	4	4	3	4	4	4
602	Female	3	No	GICU	3	Senior nurse	Nursing team leader	Bachelor's degree	Contract	Yes	Not have	Yes, and strictly enforced	Doctor	8	1	1	1	0	0	0	1	0	0	0	0	0	1	5	5	4	4	4	4	4	4	4	4	4	4	4	4	4	2	3	5	3	4	3	3
603	Female	2	No	GICU	3	Senior nurse	Not have	Junior college or below	Contract	No	Yes, but not strictly enforced	Yes, but not strictly enforced	Doctor	6	1	1	1	1	1	1	1	1	0	1	1	0	1	5	5	4	4	3	3	4	4	4	4	4	4	5	5	5	5	5	5	4	4	4	4
604	Female	2	Yes	GICU	2	Senior nurse	Clinical nursing teacher	Junior college or below	Contract	Yes	Yes, and strictly enforced	Yes, and strictly enforced	Doctor	3	1	1	1	1	1	1	0	1	0	1	0	1	1	5	5	5	5	5	5	5	5	5	5	5	4	4	4	4	4	3	3	4	4	5	5
605	Female	3	No	GICU	3	Nurse-in-charge	Nursing team leader	Junior college or below	Formal	Yes	Yes, but not strictly enforced	Yes, but not strictly enforced	Doctor	8	1	1	1	1	1	1	1	0	1	1	0	1	1	5	5	5	5	5	5	5	5	5	5	5	5	5	5	5	3	3	3	2	2	2	2
606	Female	3	No	GICU	1	Senior nurse	Clinical nursing teacher	Bachelor's degree	Contract	No	Yes, and strictly enforced	Yes, and strictly enforced	Doctor	5	1	1	0	0	0	0	0	0	0	0	0	0	1	5	5	5	5	5	5	5	5	5	5	5	5	5	5	5	3	3	3	3	3	3	3
607	Female	3	Yes	GICU	1	Nurse	Not have	Bachelor's degree	Contract	No	Yes, and strictly enforced	Yes, and strictly enforced	Doctor	5	1	1	1	1	1	1	1	1	1	1	0	1	1	5	5	5	5	5	5	5	5	3	3	5	5	5	5	5	3	3	4	3	3	3	4
608	Female	1	Yes	GICU	2	Nurse	Not have	Junior college or below	Contract	No	Yes, but not strictly enforced	Yes, but not strictly enforced	Doctor	1	1	1	0	1	1	1	1	1	0	0	0	0	1	3	3	3	4	4	4	4	3	2	2	3	4	3	4	4	1	1	4	2	2	2	3
609	Female	3	Yes	Other ICUs	4	Nurse-in-charge	Clinical nursing teacher	Bachelor's degree	Formal	No	Yes, but not strictly enforced	Yes, and strictly enforced	Doctor	6	1	1	1	1	1	1	0	0	1	1	1	1	1	5	5	5	5	5	5	5	5	5	5	5	5	5	5	5	5	5	5	5	5	5	5
610	Female	3	Yes	Other ICUs	4	Nurse-in-charge	Nursing team leader	Bachelor's degree	Formal	Yes	Yes, but not strictly enforced	Yes, and strictly enforced	Doctor	5	1	1	1	1	1	1	0	1	1	1	0	1	1	5	4	4	4	4	4	4	4	3	4	4	4	4	4	4	3	3	4	3	3	3	3
611	Female	3	Yes	GICU	4	Nurse-in-charge	Clinical nursing teacher	Bachelor's degree	Contract	Yes	Yes, and strictly enforced	Yes, and strictly enforced	Doctor	8	1	1	1	1	1	1	1	1	1	1	0	1	1	5	5	5	5	5	5	5	5	4	5	5	5	5	5	5	4	4	5	4	4	3	4
612	Female	3	Yes	Other ICUs	3	Senior nurse	Not have	Bachelor's degree	Formal	Yes	Yes, but not strictly enforced	Yes, but not strictly enforced	Doctor	5	1	1	1	1	1	1	0	1	1	1	0	1	1	5	5	5	5	5	5	5	4	3	3	4	4	4	4	4	3	3	3	3	3	3	3
613	Male	3	Yes	Other ICUs	3	Senior nurse	Not have	Bachelor's degree	Contract	No	Yes, and strictly enforced	Yes, and strictly enforced	Doctor	3	1	1	1	1	1	1	1	1	1	1	1	0	1	5	5	5	5	5	5	5	5	5	5	5	5	5	5	5	5	5	5	5	5	5	5
614	Female	2	Yes	GICU	2	Senior nurse	Not have	Junior college or below	Contract	No	Yes, and strictly enforced	Yes, and strictly enforced	Doctor	8	1	1	1	0	1	1	0	1	0	1	0	1	1	5	5	5	4	4	5	5	5	5	5	5	4	4	5	5	4	4	4	3	3	4	4
615	Female	3	Yes	Other ICUs	5	Nurse-in-charge	Not have	Bachelor's degree	Contract	Yes	Yes, but not strictly enforced	Yes, but not strictly enforced	Doctor	9	1	1	1	0	1	1	1	1	1	1	1	1	1	5	5	5	5	5	5	5	5	5	5	5	5	5	5	5	2	3	4	4	4	4	2
616	Female	3	Yes	SICU	3	Senior nurse	Clinical nursing teacher	Bachelor's degree	Contract	No	Yes, and strictly enforced	Yes, and strictly enforced	Doctor	6	1	1	1	1	1	1	0	1	1	1	0	1	1	5	5	5	5	5	5	5	5	5	5	5	5	5	5	5	5	5	5	4	4	4	4
617	Female	3	Yes	Other ICUs	3	Nurse-in-charge	Nursing team leader、Clinical nursing teacher	Bachelor's degree	Formal	Yes	Yes, but not strictly enforced	Not have	Doctor	5	1	1	1	1	1	1	0	1	1	0	0	1	1	5	5	5	5	5	5	5	4	5	4	4	4	4	4	4	4	4	4	4	4	3	3
618	Female	4	Yes	Other ICUs	5	Nurse-in-charge	Nursing team leader、Clinical nursing teacher	Bachelor's degree	Formal	Yes	Not have	Yes, and strictly enforced	Nurse	6	1	1	1	0	0	1	1	0	1	0	0	1	1	5	4	5	5	5	5	5	5	3	3	1	4	4	5	5	3	4	5	5	5	5	3
619	Female	3	Yes	GICU	3	Nurse-in-charge	Clinical nursing teacher	Bachelor's degree	Contract	No	Yes, but not strictly enforced	Yes, but not strictly enforced	Doctor	4	1	1	1	1	1	1	1	1	0	0	0	1	1	4	4	4	4	4	4	4	4	4	4	4	4	4	4	4	2	3	3	3	3	4	3
620	Female	3	Yes	GICU	4	Nurse-in-charge	Clinical nursing teacher	Bachelor's degree	Contract	Yes	Yes, and strictly enforced	Yes, and strictly enforced	Doctor	6	1	1	1	0	1	0	0	1	1	0	1	1	1	4	4	4	4	4	4	4	3	3	4	4	4	4	4	4	3	4	4	4	3	3	3
621	Male	3	Yes	GICU	3	Senior nurse	Clinical nursing teacher	Bachelor's degree	Contract	No	Yes, and strictly enforced	Yes, and strictly enforced	Doctor	10	1	1	1	1	1	1	0	1	0	1	0	1	1	5	5	5	5	5	5	5	5	1	1	5	5	5	5	5	4	4	5	5	5	5	5
622	Female	3	Yes	SICU	3	Senior nurse	Not have	Bachelor's degree	Formal	Yes	Not have	Not have	Doctor	7	1	1	1	1	1	1	1	1	1	1	1	1	1	5	5	5	5	5	5	5	5	5	5	5	5	4	5	5	2	3	4	4	3	3	5
623	Female	3	Yes	GICU	4	Nurse-in-charge	Clinical nursing teacher	Bachelor's degree	Contract	Yes	Not have	Not have	Doctor	6	1	1	1	0	1	1	1	1	1	0	0	1	1	5	5	5	5	5	5	5	5	2	3	4	5	4	4	5	3	3	3	3	3	3	4
624	Female	3	Yes	GICU	5	Nurse-in-charge	Nursing team leader	Bachelor's degree	Contract	Yes	Yes, but not strictly enforced	Yes, and strictly enforced	Doctor	6	1	1	1	1	1	1	1	1	1	0	0	1	1	4	4	3	3	5	5	4	4	4	3	2	4	4	5	4	3	2	4	5	3	2	4
625	Female	2	Yes	SICU	2	Senior nurse	Not have	Junior college or below	Contract	No	Yes, and strictly enforced	Yes, and strictly enforced	Doctor	10	1	1	1	1	1	1	1	1	0	1	1	1	1	5	5	5	5	5	5	5	5	5	5	5	5	5	5	5	5	5	5	5	5	5	5
626	Female	2	Yes	SICU	2	Senior nurse	Not have	Bachelor's degree	Contract	No	Yes, and strictly enforced	Yes, and strictly enforced	Doctor	5	1	1	1	1	1	1	1	1	1	1	0	1	1	5	5	5	5	5	5	5	5	5	5	5	5	5	5	5	5	5	5	5	5	5	5
627	Female	3	Yes	SICU	4	Nurse-in-charge	Not have	Bachelor's degree	Formal	Yes	Yes, and strictly enforced	Yes, and strictly enforced	Nurse	8	1	1	1	1	1	1	0	1	1	1	0	1	1	5	5	5	5	5	5	5	5	5	5	5	5	5	5	5	4	5	5	5	5	4	5
628	Female	2	Yes	SICU	2	Senior nurse	Not have	Bachelor's degree	Contract	No	Yes, but not strictly enforced	Yes, but not strictly enforced	Doctor	3	1	1	1	1	1	1	1	1	1	1	0	0	1	4	4	4	4	4	4	4	4	4	4	4	4	4	4	4	2	3	4	3	4	4	4
629	Female	4	Yes	SICU	4	Nurse-in-charge	Clinical nursing teacher	Bachelor's degree	Formal	Yes	Not have	Not have	Doctor	4	1	1	1	1	1	1	0	0	1	1	1	0	1	5	5	5	5	5	5	5	5	1	1	3	5	5	5	5	3	3	4	5	4	3	3
630	Female	3	No	SICU	4	Nurse-in-charge	Clinical nursing teacher	Bachelor's degree	Formal	No	Yes, and strictly enforced	Yes, and strictly enforced	Doctor	7	1	1	1	1	1	1	1	0	1	1	1	1	1	5	5	5	5	5	5	5	4	4	2	5	5	4	5	5	3	4	5	4	4	4	5
631	Female	2	No	SICU	2	Senior nurse	Not have	Bachelor's degree	Contract	No	Yes, and strictly enforced	Yes, and strictly enforced	Doctor	8	1	1	1	1	1	1	1	1	1	1	1	1	1	5	5	5	5	5	5	5	5	5	5	5	5	5	5	5	5	5	5	5	5	5	5
632	Female	3	Yes	Other ICUs	4	Nurse-in-charge	Clinical nursing teacher	Bachelor's degree	Formal	No	Not have	Yes, and strictly enforced	Doctor	8	1	1	1	1	1	1	0	1	1	0	0	0	1	4	5	5	4	4	5	5	5	5	5	3	5	2	4	4	1	1	5	1	2	4	1
633	Female	2	Yes	SICU	2	Senior nurse	Not have	Bachelor's degree	Contract	No	Yes, and strictly enforced	Yes, and strictly enforced	Doctor	10	1	1	1	1	1	1	1	1	0	1	1	1	1	5	5	5	5	5	5	5	5	5	5	5	5	5	5	5	5	5	5	5	5	5	5
634	Female	1	Yes	SICU	1	Nurse	Not have	Bachelor's degree	Contract	No	Yes, and strictly enforced	Yes, and strictly enforced	Doctor	7	1	1	1	1	1	1	0	0	0	1	0	1	1	5	5	5	5	5	5	5	5	5	5	5	5	5	5	5	4	4	4	4	4	4	4
635	Female	2	Yes	SICU	2	Senior nurse	Not have	Bachelor's degree	Contract	No	Yes, and strictly enforced	Yes, and strictly enforced	Nurse	8	1	1	1	1	1	1	0	1	1	1	1	1	1	4	4	4	4	4	4	4	4	2	4	4	4	4	4	4	4	3	4	4	4	4	4
636	Female	2	Yes	SICU	2	Senior nurse	Clinical nursing teacher	Bachelor's degree	Formal	No	Not have	Not have	Doctor	5	1	1	1	1	1	1	1	1	1	1	0	1	1	4	4	5	4	4	4	4	4	4	5	5	3	3	4	3	2	4	3	3	3	4	4
637	Female	2	Yes	SICU	2	Senior nurse	Clinical nursing teacher	Bachelor's degree	Contract	No	Yes, and strictly enforced	Yes, and strictly enforced	Doctor	4	1	1	1	1	1	1	1	0	1	0	1	0	1	5	5	5	5	5	5	5	5	5	5	5	5	5	5	5	5	5	5	5	5	5	5
638	Female	1	Yes	Other ICUs	1	Nurse	Not have	Bachelor's degree	Contract	No	Yes, and strictly enforced	Yes, and strictly enforced	Nurse	6	1	1	1	0	1	1	1	0	1	1	1	1	1	4	4	4	4	5	5	4	4	3	3	5	4	4	5	5	3	3	4	4	3	4	4
639	Female	4	Yes	Other ICUs	2	Nurse-in-charge	Head nurse	Bachelor's degree	Formal	No	Not have	Yes, but not strictly enforced	Doctor	5	0	1	0	0	0	0	0	0	0	0	0	1	1	4	4	4	4	4	4	4	4	4	4	4	4	4	4	4	3	4	4	4	4	4	4
640	Female	3	Yes	SICU	3	Senior nurse	Not have	Bachelor's degree	Contract	No	Yes, but not strictly enforced	Yes, but not strictly enforced	Doctor	4	1	1	1	1	1	1	1	1	0	1	0	1	1	5	5	5	5	5	5	5	4	3	5	4	5	5	5	5	2	3	4	3	4	4	5
641	Female	2	Yes	SICU	2	Senior nurse	Not have	Bachelor's degree	Contract	No	Yes, but not strictly enforced	Yes, but not strictly enforced	Doctor	4	1	1	1	1	1	1	1	0	0	1	1	1	1	5	5	5	5	5	5	5	5	3	4	4	4	4	4	4	4	4	5	4	4	4	4
642	Female	3	No	SICU	1	Senior nurse	Not have	Junior college or below	Contract	No	Yes, and strictly enforced	Yes, and strictly enforced	Nurse	6	1	1	1	1	1	1	0	1	0	1	0	1	1	5	5	5	4	4	5	5	5	5	5	5	5	5	5	5	5	5	5	5	5	5	5
643	Male	3	No	SICU	3	Senior nurse	Not have	Bachelor's degree	Contract	No	Yes, and strictly enforced	Yes, and strictly enforced	Doctor	8	1	1	1	1	1	1	0	1	1	1	1	1	1	5	5	5	5	5	5	5	5	5	5	5	5	5	5	5	5	5	5	5	5	5	5
[truncated: 11 more columns]
